# Supplementary material for: From Local Checklists to Online Identification Portals: A Case Study on Vascular Plants
Source: PLoS One. 2015 Mar 19;10(3):e0120970. doi: 10.1371/journal.pone.0120970 (PMC4366101; doi:10.1371/journal.pone.0120970)
Supplement: S1 File — For each record, the state of 38 characters is given as a number. The information is provided in CSV format. (CSV) [file pone.0120970.s001.csv]

ID	taxon	family	c01	c02	c03	c04	c05	c06	c07	c08	c09	c10	c11	c12	c13	c14	c15	c16	c17	c18	c19	c20	c21	c22	c23	c24	c25	c26	c27	c28	c29	c30	c31	c32	c33	c34	c35	c36	c37	c38
15	Arundo donax L.	POACEAE	1	null	1	1	1	null	1	1	2	1	null	1	1	1	1	1	1	null	1	null	null	2	1	null	null	2	1	1	1	null	2	1	2	null	1	null	null	null
27	Kengia serotina (L.) Packer subsp. serotina	POACEAE	1	1	1	1	1	null	1	1	2	1	null	1	1	1	1	1	1	null	1	null	null	2	1	null	null	2	1	1	1	null	1	1	2	null	1	null	null	null
96	Hierochlo� australis (Schrad.) Roem. & Schult.	POACEAE	1	null	1	1	1	null	1	1	2	1	null	1	1	1	1	1	1	null	1	null	null	2	1	null	null	2	1	1	1	null	2	2	2	null	1	null	null	null
135	Hierochlo� odorata (L.) Wahlenb. subsp. odorata	POACEAE	1	null	1	1	1	null	1	1	2	1	null	1	1	1	1	1	1	null	1	null	null	2	1	null	null	2	1	1	1	null	2	1	2	null	1	null	null	null
136	Arundo plinii Turra	POACEAE	1	null	1	1	1	null	1	1	2	1	null	1	1	1	1	1	1	null	1	null	null	2	1	null	null	2	1	1	1	null	2	2	2	null	1	null	null	null
245	Asphodelus fistulosus L.	XANTHORRHOEACEAE	1	1	1	1	1	2	1	1	2	1	null	1	1	2	1	1	null	null	1	null	1	1	null	1	1	2	1	1	1	2	null	null	null	null	1	null	null	null
247	Capsella bursa-pastoris (L.) Medik. subsp. bursa-pastoris	BRASSICACEAE	1	1	1	1	1	1	1	1	1	1	1	1	1	2	1	null	null	null	1	null	1	1	null	1	1	1	1	1	1	1	null	null	null	null	null	null	1	null
248	Alyssum montanum L.	BRASSICACEAE	1	1	1	1	1	2	1	1	2	1	null	1	1	3	1	1	null	null	1	null	1	1	null	1	1	1	1	1	1	1	null	null	null	null	1	null	null	null
249	Noccaea praecox (Wulfen) F.K. Mey.	BRASSICACEAE	1	1	1	1	1	null	1	1	2	1	null	1	1	2	1	null	null	null	1	null	1	1	null	1	1	1	1	1	1	1	null	null	null	null	1	null	null	null
253	Alliaria petiolata (M. Bieb.) Cavara & Grande	BRASSICACEAE	1	1	1	1	1	1	1	1	2	2	null	1	1	2	1	2	null	null	1	null	1	1	null	1	1	1	1	1	1	1	null	null	null	null	1	null	null	null
255	Barbarea vulgaris R. Br. subsp. vulgaris	BRASSICACEAE	1	1	1	1	null	1	1	1	1	null	1	1	1	3	1	2	null	null	1	null	1	1	null	1	1	1	1	1	1	1	null	null	null	null	1	2	1	null
256	Cardamine hirsuta L.	BRASSICACEAE	1	1	1	1	2	null	1	1	1	1	1	1	1	2	1	2	null	null	1	null	1	1	null	1	1	1	1	1	1	1	null	null	null	null	1	2	1	null
258	Pseudoturritis turrita (L.) Al-Shehbaz	BRASSICACEAE	1	1	1	1	1	1	1	1	2	2	null	1	1	2	1	null	null	null	1	null	1	1	null	1	1	1	1	1	1	1	null	null	null	null	1	null	null	null
259	Draba aizoides L. subsp. aizoides	BRASSICACEAE	1	1	1	1	1	2	1	1	2	1	null	1	1	3	1	1	null	null	1	null	1	1	null	1	1	1	1	1	1	1	null	null	null	null	1	null	null	null
260	Erophila verna (L.) DC. subsp. praecox (Steven) Walp.	BRASSICACEAE	1	1	1	1	1	2	1	1	2	1	null	1	1	2	1	1	null	null	1	null	1	1	null	1	1	1	1	1	1	1	null	null	null	null	1	null	null	null
261	Neslia paniculata (L.) Desv. subsp. paniculata	BRASSICACEAE	1	1	1	1	1	2	1	1	2	2	null	1	1	3	1	1	null	null	1	null	1	1	null	1	1	1	1	1	1	1	null	null	null	null	1	null	null	null
262	Hornungia petraea (L.) Rchb. subsp. petraea	BRASSICACEAE	1	null	1	1	2	null	1	1	1	1	1	1	1	2	1	2	null	null	1	null	1	1	null	1	1	1	1	1	1	1	null	null	null	null	null	2	1	null
263	Thlaspi arvense L.	BRASSICACEAE	1	1	1	1	1	1	1	1	2	1	null	1	1	2	1	null	null	null	1	null	1	1	null	1	1	1	1	1	1	1	null	null	null	null	1	null	null	null
265	Biscutella laevigata L. subsp. laevigata	BRASSICACEAE	1	1	1	1	1	2	1	1	2	1	null	1	1	3	1	null	null	null	1	null	1	1	null	1	1	1	1	1	1	1	null	null	null	null	1	null	null	null
266	Lepidium campestre (L.) R. Br.	BRASSICACEAE	1	1	1	1	1	null	1	1	1	1	1	1	1	2	1	2	null	null	1	null	1	1	null	1	1	1	1	1	1	1	null	null	null	null	null	2	1	null
267	Lepidium draba L. subsp. draba	BRASSICACEAE	1	1	1	1	1	1	1	1	2	null	null	1	1	2	1	null	null	null	1	null	1	1	null	1	1	1	1	1	1	1	null	null	null	null	1	null	null	null
268	Lepidium coronopus (L.) Al-Shehbaz	BRASSICACEAE	1	1	1	1	null	null	1	1	1	1	1	1	1	2	1	2	null	null	1	null	1	1	null	1	1	1	1	1	1	1	null	null	null	null	1	2	1	null
270	Eruca vesicaria (L.) Cav.	BRASSICACEAE	1	1	1	1	1	null	1	1	1	1	1	1	1	null	1	2	null	null	1	null	1	1	null	1	1	1	1	1	1	1	null	null	null	null	null	2	1	null
272	Rapistrum rugosum (L.) All.	BRASSICACEAE	1	1	1	1	1	null	1	1	1	1	1	1	1	3	1	2	null	null	1	null	1	1	null	1	1	1	1	1	1	1	null	null	null	null	null	2	1	null
273	Aethionema saxatile (L.) R. Br. subsp. saxatile	BRASSICACEAE	1	1	1	1	1	2	1	1	2	1	null	1	1	2	1	1	null	null	1	null	1	1	null	1	1	1	1	1	1	1	null	null	null	null	1	null	null	null
284	Diplotaxis tenuifolia (L.) DC.	BRASSICACEAE	1	1	1	1	1	1	1	1	1	1	1	1	1	3	1	2	null	null	1	null	1	1	null	1	1	1	1	1	1	1	null	null	null	null	null	2	1	null
285	Cakile maritima Scop. subsp. maritima	BRASSICACEAE	1	null	1	1	null	null	1	1	1	null	1	2	1	3	1	2	null	null	1	null	1	1	null	1	1	1	1	1	1	1	null	null	null	null	null	2	1	null
289	Cardamine enneaphyllos (L.) Crantz	BRASSICACEAE	1	1	1	1	2	1	1	3	1	1	2	1	1	3	1	2	null	null	1	null	1	1	null	1	1	1	1	1	1	1	null	null	null	null	1	null	null	null
290	Cardamine impatiens L. subsp. impatiens	BRASSICACEAE	1	1	1	1	2	1	1	1	1	1	1	1	1	2	1	2	null	null	1	null	1	1	null	1	1	1	1	1	1	1	null	null	null	null	1	2	1	null
291	Cardamine pratensis L.	BRASSICACEAE	1	1	1	1	2	1	1	1	1	1	1	1	1	3	1	2	null	null	1	null	1	1	null	1	1	1	1	1	1	1	null	null	null	null	1	2	1	null
319	Anthericum ramosum L.	ASPARAGACEAE	1	1	1	1	1	2	1	1	2	1	null	1	1	2	1	1	null	null	1	null	1	1	null	1	1	2	1	1	1	2	null	null	null	null	1	null	null	null
320	Colchicum autumnale L.	COLCHICACEAE	1	1	1	1	1	2	1	1	2	1	null	1	1	3	1	1	null	null	1	null	1	1	null	2	1	2	1	1	1	2	null	null	null	null	1	null	null	null
321	Erythronium dens-canis L.	LILIACEAE	1	1	1	1	1	2	1	1	2	1	null	1	1	3	1	2	null	null	1	null	1	1	null	1	1	2	1	1	1	2	null	null	null	null	1	null	null	null
323	Lilium martagon L.	LILIACEAE	1	1	1	1	1	2	1	3	2	1	null	1	1	3	1	1	null	null	1	null	1	1	null	1	1	2	1	1	1	2	null	null	null	null	1	null	null	null
324	Lilium bulbiferum L. subsp. bulbiferum	LILIACEAE	1	null	1	1	1	2	1	1	2	1	null	1	1	3	1	1	null	null	1	null	1	1	null	1	1	2	1	1	1	2	null	null	null	null	1	null	null	null
325	Lilium carniolicum Bernh. ex W.D.J. Koch	LILIACEAE	1	null	1	1	1	2	1	1	2	1	null	1	1	3	1	1	null	null	1	null	1	1	null	1	1	2	1	1	1	2	null	null	null	null	1	null	null	null
326	Ornithogalum umbellatum L.	ASPARAGACEAE	1	1	1	1	1	2	1	1	2	1	null	1	1	2	1	1	null	null	1	null	1	1	null	1	1	2	1	1	1	2	null	null	null	null	1	null	null	null
327	Loncomelos brevistylus (Wolfn.) Dost�l	ASPARAGACEAE	1	null	1	1	1	2	1	1	2	1	null	1	1	2	1	1	null	null	1	null	1	1	null	1	1	2	1	1	1	2	null	null	null	null	1	null	null	null
328	Scilla bifolia L.	ASPARAGACEAE	1	1	1	1	1	2	1	1	2	1	null	1	1	4	1	1	null	null	1	null	1	1	null	1	1	2	1	1	1	2	null	null	null	null	1	null	null	null
329	Muscari botryoides (L.) Mill. subsp. botryoides	ASPARAGACEAE	1	1	1	1	1	2	1	1	2	1	null	1	1	4	1	1	null	null	1	null	1	1	null	2	1	2	1	1	1	2	null	null	null	null	1	null	null	null
330	Muscari kerneri (Marches.) Soldano	ASPARAGACEAE	1	1	1	1	1	2	1	1	2	1	null	1	1	4	1	1	null	null	1	null	1	1	null	2	1	2	1	1	1	2	null	null	null	null	1	null	null	null
331	Muscari neglectum Guss. ex Ten.	ASPARAGACEAE	1	1	1	1	1	2	1	1	2	1	null	1	1	4	1	1	null	null	1	null	1	1	null	2	1	2	1	1	1	2	null	null	null	null	1	null	null	null
332	Muscari comosum (L.) Mill.	ASPARAGACEAE	1	1	1	1	1	2	1	1	2	1	null	1	1	4	1	1	null	null	1	null	1	1	null	2	1	2	1	1	1	2	null	null	null	null	1	null	null	null
333	Allium sphaerocephalon L. subsp. sphaerocephalon	AMARYLLIDACEAE	1	1	1	1	1	2	1	1	2	1	null	1	1	3	1	1	null	1	1	null	1	1	null	1	1	2	1	2	1	2	null	null	null	null	1	null	null	null
334	Allium vineale L.	AMARYLLIDACEAE	1	1	1	1	1	2	1	1	2	1	null	1	1	3	1	1	null	1	1	null	1	1	null	1	1	2	1	2	1	2	null	null	null	null	1	null	null	null
335	Allium ampeloprasum L.	AMARYLLIDACEAE	1	1	1	1	1	2	1	1	2	1	null	1	1	3	1	1	null	1	1	null	1	1	null	1	1	2	1	2	1	2	null	null	null	null	1	null	null	null
336	Allium sativum L.	AMARYLLIDACEAE	1	1	1	1	1	2	1	1	2	1	null	1	1	2	1	1	null	1	1	null	1	1	null	1	1	2	1	2	1	2	null	null	null	null	1	null	null	null
337	Allium oleraceum L. subsp. oleraceum	AMARYLLIDACEAE	1	1	1	1	1	2	1	1	2	1	null	1	1	3	1	1	null	null	1	null	1	1	null	1	1	2	1	null	1	2	null	null	null	null	1	null	null	null
338	Allium coloratum Spreng.	AMARYLLIDACEAE	1	1	1	1	1	2	1	1	2	1	null	1	1	3	1	1	null	1	1	null	1	1	null	1	1	2	1	2	1	2	null	null	null	null	1	null	null	null
339	Allium carinatum L.	AMARYLLIDACEAE	1	1	1	1	1	2	1	1	2	1	null	1	1	3	1	1	null	1	1	null	1	1	null	1	1	2	1	2	1	2	null	null	null	null	1	null	null	null
340	Allium pallens L.	AMARYLLIDACEAE	1	1	1	1	1	2	1	1	2	1	null	1	1	2	1	1	null	1	1	null	1	1	null	1	1	2	1	2	1	2	null	null	null	null	1	null	null	null
341	Allium paniculatum L.	AMARYLLIDACEAE	1	1	1	1	1	2	1	1	2	1	null	1	1	3	1	1	null	1	1	null	1	1	null	1	1	2	1	2	1	2	null	null	null	null	1	null	null	null
342	Allium cepa L.	AMARYLLIDACEAE	1	1	1	1	1	2	1	1	2	1	null	1	1	2	1	1	null	1	1	null	1	1	null	1	1	2	1	2	1	2	null	null	null	null	1	null	null	null
344	Allium roseum L.	AMARYLLIDACEAE	1	1	1	1	1	2	1	1	2	1	null	1	1	3	1	1	null	1	1	null	1	1	null	1	1	2	1	2	1	2	null	null	null	null	1	null	null	null
345	Allium angulosum L.	AMARYLLIDACEAE	1	1	1	1	1	2	1	1	2	1	null	1	1	3	1	1	null	1	1	null	1	1	null	1	1	2	1	2	1	2	null	null	null	null	1	null	null	null
346	Allium lusitanicum Lam.	AMARYLLIDACEAE	1	1	1	1	1	2	1	1	2	1	null	1	1	3	1	1	null	1	1	null	1	1	null	1	1	2	1	2	1	2	null	null	null	null	1	null	null	null
347	Allium ochroleucum Waldst. & Kit.	AMARYLLIDACEAE	1	1	1	1	1	2	1	1	2	1	null	1	1	2	1	1	null	1	1	null	1	1	null	1	1	2	1	2	1	2	null	null	null	null	1	null	null	null
351	Convallaria majalis L.	ASPARAGACEAE	1	1	1	1	1	2	1	1	2	1	null	1	1	2	1	1	1	null	1	null	1	1	null	2	1	2	1	1	2	2	null	null	null	null	1	null	null	null
352	Polygonatum verticillatum (L.) All.	ASPARAGACEAE	1	1	1	1	1	2	1	3	2	1	null	1	1	2	1	1	2	null	1	null	1	1	null	2	1	2	1	1	2	2	null	null	null	null	1	null	null	null
353	Polygonatum odoratum (Mill.) Druce	ASPARAGACEAE	1	1	1	1	1	2	1	1	2	1	null	1	1	2	1	1	2	null	1	null	1	1	null	2	1	2	1	1	2	2	null	null	null	null	1	null	null	null
354	Polygonatum multiflorum (L.) All.	ASPARAGACEAE	1	1	1	1	1	2	1	1	2	1	null	1	1	2	1	1	2	null	1	null	1	1	null	2	1	2	1	1	2	2	null	null	null	null	1	null	null	null
355	Asparagus acutifolius L.	ASPARAGACEAE	1	2	1	2	1	null	1	4	2	null	null	1	1	2	1	null	1	null	1	null	1	1	null	1	1	2	1	1	2	2	null	null	null	null	null	null	null	null
358	Cynosurus echinatus L.	POACEAE	1	1	1	1	1	null	1	1	2	1	null	1	1	1	1	1	1	null	1	null	null	2	1	null	null	2	1	1	1	null	1	2	2	null	1	null	null	null
359	Cynosurus cristatus L.	POACEAE	1	1	1	1	1	null	1	1	2	1	null	1	1	1	1	1	1	null	1	null	null	2	1	null	null	2	1	1	1	null	1	1	2	null	1	null	null	null
360	Briza maxima L.	POACEAE	1	1	1	1	1	null	1	1	2	1	null	1	1	1	1	1	1	null	1	null	null	2	1	null	null	2	1	1	1	null	2	1	2	null	1	null	null	null
361	Briza media L.	POACEAE	1	1	1	1	1	null	1	1	2	1	null	1	1	1	1	1	1	null	1	null	null	2	1	null	null	2	1	1	1	null	2	1	2	null	1	null	null	null
363	Sclerochloa dura (L.) P. Beauv.	POACEAE	1	null	1	1	1	null	1	1	2	1	null	1	1	1	1	1	1	null	1	null	null	2	1	null	null	2	1	1	1	null	1	1	2	null	1	null	null	null
364	Poa annua L.	POACEAE	1	1	1	1	1	null	1	1	2	1	null	1	1	1	1	1	1	null	1	null	null	2	1	null	null	2	1	1	1	null	2	1	2	null	1	null	null	null
365	Poa trivialis L. subsp. trivialis	POACEAE	1	1	1	1	1	null	1	1	2	1	null	1	1	1	1	1	1	null	1	null	null	2	1	null	null	2	1	1	1	null	2	1	2	null	1	null	null	null
366	Poa pratensis L. subsp. pratensis	POACEAE	1	1	1	1	1	null	1	1	2	1	null	1	1	1	1	1	1	null	1	null	null	2	1	null	null	2	1	1	1	null	2	1	2	null	1	null	null	null
367	Poa bulbosa L. subsp. bulbosa	POACEAE	1	1	1	1	1	null	1	1	2	1	null	1	1	1	1	1	1	null	1	null	null	2	1	null	null	2	1	1	1	null	2	1	2	null	1	null	null	null
368	Poa nemoralis L. subsp. nemoralis	POACEAE	1	1	1	1	1	null	1	1	2	1	null	1	1	1	1	1	1	null	1	null	null	2	1	null	null	2	1	1	1	null	2	1	2	null	1	null	null	null
370	Schedonorus pratensis (Huds.) P. Beauv. subsp. pratensis	POACEAE	1	null	1	1	1	null	1	1	2	1	null	1	1	1	1	1	1	null	1	null	null	2	1	null	null	2	1	1	1	null	2	1	2	null	1	null	null	null
372	Festuca heterophylla Lam.	POACEAE	1	null	1	1	1	null	1	1	2	1	null	1	1	1	1	1	1	null	1	null	null	2	1	null	null	2	1	1	1	null	2	2	2	null	1	null	null	null
373	Festuca valesiaca Schleich. ex Gaudin subsp. valesiaca	POACEAE	1	null	1	1	1	null	1	1	2	1	null	1	1	1	1	1	1	null	1	null	null	2	1	null	null	2	1	1	1	null	2	2	2	null	1	null	null	null
374	Schedonorus giganteus (L.) Holub	POACEAE	1	null	1	1	1	null	1	1	2	1	null	1	1	1	1	1	1	null	1	null	null	2	1	null	null	2	1	1	1	null	2	2	2	null	1	null	null	null
375	Festuca rubra L. subsp. rubra	POACEAE	1	null	1	1	1	null	1	1	2	1	null	1	1	1	1	1	1	null	1	null	null	2	1	null	null	2	1	1	1	null	2	2	2	null	1	null	null	null
376	Catapodium rigidum (L.) C.E. Hubb. subsp. rigidum	POACEAE	1	null	1	1	1	null	1	1	2	1	null	1	1	1	1	1	1	null	1	null	null	2	1	null	null	2	1	1	1	null	2	1	2	null	1	null	null	null
377	Sesleria autumnalis (Scop.) F.W. Schultz	POACEAE	1	null	1	1	1	null	1	1	2	1	null	1	1	1	1	1	1	null	1	null	null	2	1	null	null	2	1	1	1	null	1	2	2	null	1	null	null	null
379	Lolium perenne L.	POACEAE	1	null	1	1	1	null	1	1	2	1	null	1	1	1	1	1	1	null	1	null	null	2	1	null	null	2	1	1	1	null	1	1	2	null	1	null	null	null
380	Psilurus incurvus (Gouan) Schinz & Thell.	POACEAE	1	null	1	1	1	null	1	1	2	1	null	1	1	1	1	1	1	null	1	null	null	2	1	null	null	2	1	1	1	null	1	2	1	null	1	null	null	null
381	Lolium multiflorum Lam.	POACEAE	1	null	1	1	1	null	1	1	2	1	null	1	1	1	1	1	1	null	1	null	null	2	1	null	null	2	1	1	1	null	1	2	2	null	1	null	null	null
382	Hordeum murinum L. subsp. murinum	POACEAE	1	null	1	1	1	null	1	1	2	1	null	1	1	1	1	1	1	null	1	null	null	2	1	null	null	2	1	1	1	null	1	2	1	null	1	null	null	null
383	Hordeum murinum L. subsp. leporinum (Link) Arcang.	POACEAE	1	null	1	1	1	null	1	1	2	1	null	1	1	1	1	1	1	null	1	null	null	2	1	null	null	2	1	1	1	null	1	2	1	null	1	null	null	null
384	Elytrigia repens (L.) Nevski subsp. repens	POACEAE	1	null	1	1	1	null	1	1	2	1	null	1	1	1	1	1	1	null	1	null	null	2	1	null	null	2	1	1	1	null	1	1	2	null	1	null	null	null
385	Elytrigia intermedia (Host) Nevski subsp. intermedia	POACEAE	1	null	1	1	1	null	1	1	2	1	null	1	1	1	1	1	1	null	1	null	null	2	1	null	null	2	1	1	1	null	1	1	2	null	1	null	null	null
386	Avena sterilis L. s.l.	POACEAE	1	null	1	1	1	null	1	1	2	1	null	1	1	1	1	1	1	null	1	null	null	2	1	null	null	2	1	1	1	null	2	2	2	null	1	null	null	null
387	Arrhenatherum elatius (L.) P. Beauv. ex J. Presl & C. Presl subsp. elatius	POACEAE	1	null	1	1	1	null	1	1	2	1	null	1	1	1	1	1	1	null	1	null	null	2	1	null	null	2	1	1	1	null	2	2	2	null	1	null	null	null
388	Holcus lanatus L. subsp. lanatus	POACEAE	1	null	1	1	1	null	1	1	2	1	null	1	1	1	1	1	1	null	1	null	null	2	1	null	null	2	1	1	1	null	2	2	2	null	1	null	null	null
389	Holcus mollis L. subsp. mollis	POACEAE	1	null	1	1	1	null	1	1	2	1	null	1	1	1	1	1	1	null	1	null	null	2	1	null	null	2	1	1	1	null	2	2	2	null	1	null	null	null
390	Koeleria 2 (M. Bieb.) Roem. & Schult.	POACEAE	1	null	1	1	1	null	1	1	2	1	null	1	1	1	1	1	1	null	1	null	null	2	1	null	null	2	1	1	1	null	2	1	2	null	1	null	null	null
391	Anthoxanthum odoratum L. subsp. odoratum	POACEAE	1	null	1	1	1	null	1	1	2	1	null	1	1	1	1	1	1	null	1	null	null	2	1	null	null	2	1	1	1	null	1	2	1	null	1	null	null	null
392	Cynodon dactylon (L.) Pers.	POACEAE	1	null	1	1	1	null	1	1	2	1	null	1	1	1	1	1	1	null	1	null	null	2	1	null	null	2	1	1	1	null	3	1	1	null	1	null	null	null
393	Anisantha sterilis (L.) Nevski	POACEAE	1	null	1	1	1	null	1	1	2	1	null	1	1	1	1	1	1	null	1	null	null	2	1	null	null	2	1	1	1	null	2	2	2	null	1	null	null	null
394	Anisantha tectorum (L.) Nevski	POACEAE	1	null	1	1	1	null	1	1	2	1	null	1	1	1	1	1	1	null	1	null	null	2	1	null	null	2	1	1	1	null	2	2	2	null	1	null	null	null
395	Brachypodium rupestre (Host) Roem. & Schult.	POACEAE	1	null	1	1	1	null	1	1	2	1	null	1	1	1	1	1	1	null	1	null	null	2	1	null	null	2	1	1	1	null	1	2	2	null	1	null	null	null
396	Brachypodium sylvaticum (Huds.) P. Beauv.	POACEAE	1	null	1	1	1	null	1	1	2	1	null	1	1	1	1	1	1	null	1	null	null	2	1	null	null	2	1	1	1	null	1	2	2	null	1	null	null	null
398	Setaria pumila (Poir.) Roem. & Schult.	POACEAE	1	1	1	1	1	null	1	1	2	1	null	1	1	1	1	1	1	null	1	null	null	2	1	null	null	2	1	1	1	null	1	2	1	null	1	null	null	null
399	Digitaria sanguinalis (L.) Scop. subsp. sanguinalis	POACEAE	1	null	1	1	1	null	1	1	2	1	null	1	1	1	1	1	1	null	1	null	null	2	1	null	null	2	1	1	1	null	3	1	1	null	1	null	null	null
400	Phleum pratense L. subsp. pratense	POACEAE	1	null	1	1	1	null	1	1	2	1	null	1	1	1	1	1	1	null	1	null	null	2	1	null	null	2	1	1	1	null	1	2	1	null	1	null	null	null
401	Alopecurus pratensis L. subsp. pratensis	POACEAE	1	null	1	1	1	null	1	1	2	1	null	1	1	1	1	1	1	null	1	null	null	2	1	null	null	2	1	1	1	null	1	2	1	null	1	null	null	null
403	Rostraria cristata (L.) Tzvelev	POACEAE	1	null	1	1	1	null	1	1	2	1	null	1	1	1	1	1	1	null	1	null	null	2	1	null	null	2	1	1	1	null	1	2	2	null	1	null	null	null
404	Deschampsia cespitosa (L.) P. Beauv. subsp. cespitosa	POACEAE	1	null	1	1	1	null	1	1	2	1	null	1	1	1	1	1	1	null	1	null	null	2	1	null	null	2	1	1	1	null	2	2	2	null	1	null	null	null
406	Stipa pennata L. subsp. pennata	POACEAE	1	1	1	1	1	null	1	1	2	1	null	1	1	1	1	1	1	null	1	null	null	2	1	null	null	2	1	1	1	null	2	2	1	null	1	null	null	null
407	Milium effusum L. subsp. effusum	POACEAE	1	null	1	1	1	null	1	1	2	1	null	1	1	1	1	1	1	null	1	null	null	2	1	null	null	2	1	1	1	null	2	1	1	null	1	null	null	null
408	Eragrostis pilosa (L.) P. Beauv. subsp. pilosa	POACEAE	1	null	1	1	1	null	1	1	2	1	null	1	1	1	1	1	1	null	1	null	null	2	1	null	null	2	1	1	1	null	2	1	2	null	1	null	null	null
409	Eragrostis cilianensis (All.) Vignolo ex Janch. subsp. cilianensis	POACEAE	1	null	1	1	1	null	1	1	2	1	null	1	1	1	1	1	1	null	1	null	null	2	1	null	null	2	1	1	1	null	2	1	2	null	1	null	null	null
410	Chrysopogon gryllus (L.) Trin.	POACEAE	1	1	1	1	1	null	1	1	2	1	null	1	1	1	1	1	1	null	1	null	null	2	1	null	null	2	1	1	1	null	2	2	1	null	1	null	null	null
411	Bothriochloa ischaemum (L.) Keng	POACEAE	1	null	1	1	1	null	1	1	2	1	null	1	1	1	1	1	1	null	1	null	null	2	1	null	null	2	1	1	1	null	3	2	1	null	1	null	null	null
412	Avenella flexuosa (L.) Drejer subsp. flexuosa	POACEAE	1	null	1	1	1	null	1	1	2	1	null	1	1	1	1	1	1	null	1	null	null	2	1	null	null	2	1	1	1	null	2	2	2	null	1	null	null	null
413	Bromopsis erecta (Huds.) Fourr. subsp. erecta	POACEAE	1	null	1	1	1	null	1	1	2	1	null	1	1	1	1	1	1	null	1	null	null	2	1	null	null	2	1	1	1	null	2	2	2	null	1	null	null	null
414	Bromopsis condensata (Hack.) Holub subsp. microtricha (Borb�s) Jogan & Ba?i?	POACEAE	1	null	1	1	1	null	1	1	2	1	null	1	1	1	1	1	1	null	1	null	null	2	1	null	null	2	1	1	1	null	2	2	2	null	1	null	null	null
415	Bromopsis inermis (Leyss.) Holub	POACEAE	1	1	1	1	1	null	1	1	2	1	null	1	1	1	1	1	1	null	1	null	null	2	1	null	null	2	1	1	1	null	2	1	2	null	1	null	null	null
416	Anisantha madritensis (L.) Nevski subsp. madritensis	POACEAE	1	null	1	1	1	null	1	1	2	1	null	1	1	1	1	1	1	null	1	null	null	2	1	null	null	2	1	1	1	null	2	2	2	null	1	null	null	null
417	Calamagrostis varia (Schrad.) Host	POACEAE	1	null	1	1	1	null	1	1	2	1	null	1	1	1	1	1	1	null	1	null	null	2	1	null	null	2	1	1	1	null	2	2	1	null	1	null	null	null
418	Calamagrostis epigejos (L.) Roth subsp. epigejos	POACEAE	1	null	1	1	1	null	1	1	2	1	null	1	1	1	1	1	1	null	1	null	null	2	1	null	null	2	1	1	1	null	2	2	1	null	1	null	null	null
419	Calamagrostis arundinacea (L.) Roth	POACEAE	1	null	1	1	1	null	1	1	2	1	null	1	1	1	1	1	1	null	1	null	null	2	1	null	null	2	1	1	1	null	2	2	1	null	1	null	null	null
420	Apera spica-venti (L.) P. Beauv. subsp. spica-venti	POACEAE	1	null	1	1	1	null	1	1	2	1	null	1	1	1	1	1	1	null	1	null	null	2	1	null	null	2	1	1	1	null	2	2	1	null	1	null	null	null
421	Phragmites australis (Cav.) Trin. ex Steud. subsp. australis	POACEAE	1	null	1	1	1	null	1	1	2	1	null	1	1	1	1	1	1	null	1	null	null	2	1	null	null	2	1	1	1	null	2	1	2	null	1	null	null	null
422	Alopecurus myosuroides Huds. subsp. myosuroides	POACEAE	1	null	1	1	1	null	1	1	2	1	null	1	1	1	1	1	1	null	1	null	null	2	1	null	null	2	1	1	1	null	1	2	1	null	1	null	null	null
423	Phleum paniculatum Huds. subsp. paniculatum	POACEAE	1	1	1	1	1	null	1	1	2	1	null	1	1	1	1	1	1	null	1	null	null	2	1	null	null	2	1	1	1	null	1	1	1	null	1	null	null	null
424	Achnatherum bromoides (L.) P. Beauv.	POACEAE	1	null	1	1	1	null	1	1	2	1	null	1	1	1	1	1	1	null	1	null	null	2	1	null	null	2	1	1	1	null	2	2	1	null	1	null	null	null
425	Achnatherum calamagrostis (L.) P. Beauv.	POACEAE	1	null	1	1	1	null	1	1	2	1	null	1	1	1	1	1	1	null	1	null	null	2	1	null	null	2	1	1	1	null	2	2	1	null	1	null	null	null
426	Piptatherum miliaceum (L.) Coss. subsp. miliaceum	POACEAE	1	null	1	1	1	null	1	1	2	1	null	1	1	1	1	1	1	null	1	null	null	2	1	null	null	2	1	1	1	null	2	2	1	null	1	null	null	null
427	Piptatherum virescens (Trin.) Boiss.	POACEAE	1	null	1	1	1	null	1	1	2	1	null	1	1	1	1	1	1	null	1	null	null	2	1	null	null	2	1	1	1	null	2	2	1	null	1	null	null	null
428	Eleusine indica (L.) Gaertn. subsp. indica	POACEAE	1	null	1	1	1	null	1	1	2	1	null	1	1	1	1	1	1	null	1	null	null	2	1	null	null	2	1	1	1	null	3	1	2	null	1	null	null	null
429	Tragus racemosus (L.) All.	POACEAE	1	null	1	1	1	null	1	1	2	1	null	1	1	1	1	1	1	null	1	null	null	2	1	null	null	2	1	1	1	null	1	1	1	null	1	null	null	null
430	Panicum miliaceum L. subsp. miliaceum	POACEAE	1	null	1	1	1	null	1	1	2	1	null	1	1	1	1	1	1	null	1	null	null	2	1	null	null	2	1	1	1	null	2	1	1	null	1	null	null	null
431	Echinochloa crusgalli (L.) P. Beauv. s.l.	POACEAE	1	null	1	1	1	null	1	1	2	1	null	1	1	1	1	1	1	null	1	null	null	2	1	null	null	2	1	1	1	null	2	2	1	null	1	null	null	null
432	Melica uniflora Retz.	POACEAE	1	null	1	1	1	null	1	1	2	1	null	1	1	1	1	1	1	null	1	null	null	2	1	null	null	2	1	1	1	null	2	1	1	null	1	null	null	null
434	Melica nutans L.	POACEAE	1	null	1	1	1	null	1	1	2	1	null	1	1	1	1	1	1	null	1	null	null	2	1	null	null	2	1	1	1	null	2	1	2	null	1	null	null	null
435	Melica ciliata L. subsp. ciliata	POACEAE	1	null	1	1	1	null	1	1	2	1	null	1	1	1	1	1	1	null	1	null	null	2	1	null	null	2	1	1	1	null	1	1	2	null	1	null	null	null
436	Melica ciliata L. subsp. ciliata	POACEAE	1	1	1	1	1	null	1	1	2	1	null	1	1	1	1	1	1	null	1	null	null	2	1	null	null	2	1	1	1	null	1	1	1	null	1	null	null	null
437	Poa compressa L.	POACEAE	1	null	1	1	1	null	1	1	2	1	null	1	1	1	1	1	1	null	1	null	null	2	1	null	null	2	1	1	1	null	2	1	2	null	1	null	null	null
438	Poa trivialis L. subsp. sylvicola (Guss.) H. Lindb.	POACEAE	1	1	1	1	1	null	1	1	2	1	null	1	1	1	1	1	1	null	1	null	null	2	1	null	null	2	1	1	1	null	2	1	2	null	1	null	null	null
440	Vulpia myuros (L.) C.C. Gmel. subsp. myuros	POACEAE	1	null	1	1	1	null	1	1	2	1	null	1	1	1	1	1	1	null	1	null	null	2	1	null	null	2	1	1	1	null	1	2	2	null	1	null	null	null
441	Bromus hordeaceus L. subsp. hordeaceus	POACEAE	1	null	1	1	1	null	1	1	2	1	null	1	1	1	1	1	1	null	1	null	null	2	1	null	null	2	1	1	1	null	2	2	2	null	1	null	null	null
442	Bromus arvensis L. subsp. arvensis	POACEAE	1	null	1	1	1	null	1	1	2	1	null	1	1	1	1	1	1	null	1	null	null	2	1	null	null	2	1	1	1	null	2	2	2	null	1	null	null	null
443	Glyceria notata Chevall.	POACEAE	1	null	1	1	1	null	1	1	2	1	null	1	1	1	1	1	1	null	1	null	null	2	1	null	null	2	1	1	1	null	2	1	2	null	1	null	null	null
444	Polypogon monspeliensis (L.) Desf.	POACEAE	1	null	1	1	1	null	1	1	2	1	null	1	1	1	1	1	1	null	1	null	null	2	1	null	null	2	1	1	1	null	1	2	1	null	1	null	null	null
445	Polypogon viridis (Gouan) Breistr.	POACEAE	1	null	1	1	1	null	1	1	2	1	null	1	1	1	1	1	1	null	1	null	null	2	1	null	null	2	1	1	1	null	2	1	1	null	1	null	null	null
446	Molinia arundinacea Schrank	POACEAE	1	null	1	1	1	null	1	1	2	1	null	1	1	1	1	1	1	null	1	null	null	2	1	null	null	2	1	1	1	null	2	1	2	null	1	null	null	null
447	Bromus racemosus L. subsp. racemosus	POACEAE	1	null	1	1	1	null	1	1	2	1	null	1	1	1	1	1	1	null	1	null	null	2	1	null	null	2	1	1	1	null	2	2	2	null	1	null	null	null
448	Bromus secalinus L.	POACEAE	1	null	1	1	1	null	1	1	2	1	null	1	1	1	1	1	1	null	1	null	null	2	1	null	null	2	1	1	1	null	2	2	2	null	1	null	null	null
449	Bromus commutatus Schrad. subsp. commutatus	POACEAE	1	null	1	1	1	null	1	1	2	1	null	1	1	1	1	1	1	null	1	null	null	2	1	null	null	2	1	1	1	null	2	2	2	null	1	null	null	null
450	Secale cereale L. subsp. cereale	POACEAE	1	null	1	1	1	null	1	1	2	1	null	1	1	1	1	1	1	null	1	null	null	2	1	null	null	2	1	1	1	null	1	2	2	null	1	null	null	null
451	Dasypyrum villosum (L.) P. Candargy	POACEAE	1	null	1	1	1	null	1	1	2	1	null	1	1	1	1	1	1	null	1	null	null	2	1	null	null	2	1	1	1	null	1	2	2	null	1	null	null	null
452	Triticum ovatum (L.) Raspail	POACEAE	1	null	1	1	1	null	1	1	2	1	null	1	1	1	1	1	1	null	1	null	null	2	1	null	null	2	1	1	1	null	1	2	2	null	1	null	null	null
453	Parapholis incurva (L.) C.E. Hubb. subsp. incurva	POACEAE	1	null	1	1	1	null	1	1	2	1	null	1	1	1	1	1	1	null	1	null	null	2	1	null	null	2	1	1	1	null	1	1	1	null	1	null	null	null
454	Parapholis strigosa (Dumort.) C.E. Hubb.	POACEAE	1	null	1	1	1	null	1	1	2	1	null	1	1	1	1	1	1	null	1	null	null	2	1	null	null	2	1	1	1	null	1	1	1	null	1	null	null	null
456	Avena barbata Pott ex Link subsp. barbata	POACEAE	1	null	1	1	1	null	1	1	2	1	null	1	1	1	1	1	1	null	1	null	null	2	1	null	null	2	1	1	1	null	2	2	2	null	1	null	null	null
457	Avena fatua L. subsp. fatua	POACEAE	1	null	1	1	1	null	1	1	2	1	null	1	1	1	1	1	1	null	1	null	null	2	1	null	null	2	1	1	1	null	2	2	2	null	1	null	null	null
458	Danthonia alpina Vest	POACEAE	1	null	1	1	1	null	1	1	2	1	null	1	1	1	1	1	1	null	1	null	null	2	1	null	null	2	1	1	1	null	2	2	2	null	1	null	null	null
459	Gaudinia fragilis (L.) P. Beauv.	POACEAE	1	1	1	1	1	null	1	1	2	1	null	1	1	1	1	1	1	null	1	null	null	2	1	null	null	2	1	1	1	null	1	2	2	null	1	null	null	null
472	Vicia cassubica L.	FABACEAE	1	1	1	1	2	2	1	1	1	null	1	1	1	3	1	2	null	null	1	null	2	1	null	1	1	1	1	1	1	3	null	null	null	null	null	1	1	null
473	Sporobolus vaginiflorus (Torr. ex A. Gray) Alph. Wood	POACEAE	1	null	1	1	1	null	1	1	2	1	null	1	1	1	1	1	1	null	1	null	null	2	1	null	null	2	1	1	1	null	2	1	1	null	1	null	null	null
474	Panicum capillare L. subsp. capillare	POACEAE	1	1	1	1	1	null	1	1	2	1	null	1	1	1	1	1	1	null	1	null	null	2	1	null	null	2	1	1	1	null	2	1	1	null	1	null	null	null
475	Setaria verticillata (L.) P. Beauv.	POACEAE	1	1	1	1	1	null	1	1	2	1	null	1	1	1	1	1	1	null	1	null	null	2	1	null	null	2	1	1	1	null	1	2	1	null	1	null	null	null
476	Sorghum halepense (L.) Pers.	POACEAE	1	null	1	1	1	null	1	1	2	1	null	1	1	1	1	1	1	null	1	null	null	2	1	null	null	2	1	1	1	null	2	2	1	null	1	null	null	null
477	Puccinellia festuciformis (Host) Parl. subsp. festuciformis	POACEAE	1	1	1	1	1	null	1	1	2	1	null	1	1	1	1	1	1	null	1	null	null	2	1	null	null	2	1	1	1	null	2	1	2	null	1	null	null	null
490	Anthyllis barba-jovis L.	FABACEAE	1	2	1	1	2	2	1	1	1	null	1	1	1	3	1	2	null	null	1	null	2	1	null	1	1	1	1	1	1	3	null	null	null	null	1	2	1	null
507	Bituminaria bituminosa (L.) C.H. Stirt.	FABACEAE	1	null	1	1	2	2	1	1	1	null	2	1	1	4	1	2	null	null	1	null	2	1	null	1	1	1	1	1	1	3	null	null	null	null	1	null	null	null
538	Genista sagittalis L.	FABACEAE	1	1	1	1	1	2	1	1	2	1	null	1	1	3	1	1	null	null	1	null	2	1	null	1	1	1	1	1	1	3	null	null	null	null	1	null	null	null
552	Cercis siliquastrum L. subsp. siliquastrum	FABACEAE	1	1	1	1	1	2	1	1	2	2	null	1	1	3	1	2	null	null	1	null	2	1	null	1	1	1	1	1	1	3	null	null	null	null	1	null	null	null
553	Laburnum anagyroides Medik. subsp. anagyroides	FABACEAE	1	1	1	1	2	2	1	1	1	null	2	1	1	3	1	2	null	null	1	null	2	1	null	1	1	1	1	1	1	3	null	null	null	null	1	null	null	null
554	Cytisus nigricans L. s.l.	FABACEAE	1	1	1	1	2	2	1	1	1	null	2	1	1	3	1	2	null	null	1	null	2	1	null	1	1	1	1	1	1	3	null	null	null	null	1	null	null	null
555	Cytisus pseudoprocumbens Markgr.	FABACEAE	1	1	1	1	1	2	1	1	2	1	null	1	1	3	1	1	null	null	1	null	2	1	null	1	1	1	1	1	1	3	null	null	null	null	1	null	null	null
556	Cytisus purpureus Scop.	FABACEAE	1	1	1	1	2	2	1	1	1	null	2	1	1	3	1	2	null	null	1	null	2	1	null	1	1	1	1	1	1	3	null	null	null	null	1	null	null	null
557	Cytisus hirsutus L. s.l.	FABACEAE	1	1	1	1	2	2	1	1	1	null	2	1	1	3	1	2	null	null	1	null	2	1	null	1	1	1	1	1	1	3	null	null	null	null	1	null	null	null
558	Genista tinctoria L.	FABACEAE	1	null	1	1	1	2	1	1	2	1	null	1	1	3	1	1	null	null	1	null	2	1	null	1	1	1	1	1	1	3	null	null	null	null	1	null	null	null
559	Genista januensis Viv.	FABACEAE	1	1	1	1	1	2	1	1	2	1	null	1	1	3	1	1	null	null	1	null	2	1	null	1	1	1	1	1	1	3	null	null	null	null	1	null	null	null
560	Genista pilosa L.	FABACEAE	1	1	1	1	1	2	1	1	2	1	null	1	1	3	1	1	null	null	1	null	2	1	null	1	1	1	1	1	1	3	null	null	null	null	1	null	null	null
561	Genista sylvestris Scop.	FABACEAE	1	1	1	1	1	2	2	1	2	1	null	1	1	3	1	1	null	null	1	null	2	1	null	1	1	1	1	1	1	3	null	null	null	null	1	null	null	null
562	Genista germanica L.	FABACEAE	1	1	1	1	1	2	2	1	2	1	null	1	1	3	1	1	null	null	1	null	2	1	null	1	1	1	1	1	1	3	null	null	null	null	1	null	null	null
563	Spartium junceum L.	FABACEAE	1	1	1	1	1	2	1	2	2	1	null	1	1	3	1	1	null	null	1	null	2	1	null	1	1	1	1	1	1	3	null	null	null	null	1	null	null	null
564	Astragalus cicer L.	FABACEAE	1	1	1	1	2	2	1	1	1	null	1	1	1	3	1	2	null	null	1	null	2	1	null	1	1	1	1	1	1	3	null	null	null	null	null	2	1	null
565	Astragalus glycyphyllos L.	FABACEAE	1	1	1	1	2	null	1	1	1	null	1	1	1	3	1	2	null	null	1	null	2	1	null	1	1	1	1	1	1	3	null	null	null	null	null	2	1	null
566	Astragalus onobrychis L.	FABACEAE	1	1	1	1	2	2	1	1	1	1	1	1	1	3	1	2	null	null	1	null	2	1	null	1	1	1	1	1	1	3	null	null	null	null	null	2	1	null
567	Astragalus monspessulanus L. subsp. wulfenii (W.D.J. Koch) Arcang.	FABACEAE	1	1	1	1	2	null	1	1	1	1	1	1	1	3	1	2	null	null	1	null	2	1	null	1	1	1	1	1	1	3	null	null	null	null	null	2	1	null
568	Vicia sepium L.	FABACEAE	1	1	null	1	2	null	1	1	1	null	1	1	1	3	1	2	null	null	1	null	2	1	null	1	1	1	1	1	1	3	null	null	null	null	null	1	1	null
569	Vicia cracca L.	FABACEAE	1	1	null	1	2	2	1	1	1	null	1	1	1	3	1	2	null	null	1	null	2	1	null	1	1	1	1	1	1	3	null	null	null	null	null	1	1	null
570	Vicia hirsuta (L.) Gray	FABACEAE	1	1	1	1	2	2	1	1	1	null	1	1	1	3	1	2	null	null	1	null	2	1	null	1	1	1	1	1	1	3	null	null	null	null	null	1	1	null
572	Vicia grandiflora Scop.	FABACEAE	1	1	null	1	2	2	1	1	1	null	1	1	1	3	1	2	null	null	1	null	2	1	null	1	1	1	1	1	1	3	null	null	null	null	null	1	1	null
573	Vicia sativa L. subsp. sativa	FABACEAE	1	1	null	1	2	2	1	1	1	null	1	1	1	3	1	2	null	null	1	null	2	1	null	1	1	1	1	1	1	3	null	null	null	null	null	1	1	null
575	Vicia pannonica Crantz subsp. pannonica	FABACEAE	1	1	1	1	2	2	1	1	1	null	1	1	1	3	1	2	null	null	1	null	2	1	null	1	1	1	1	1	1	3	null	null	null	null	null	1	1	null
576	Vicia lathyroides L.	FABACEAE	1	1	1	1	2	2	1	1	1	null	1	1	1	3	1	2	null	null	1	null	2	1	null	1	1	1	1	1	1	3	null	null	null	null	null	1	1	null
577	Vicia peregrina L.	FABACEAE	1	1	1	1	2	2	1	1	1	null	1	1	1	3	1	2	null	null	1	null	2	1	null	1	1	1	1	1	1	3	null	null	null	null	null	1	1	null
578	Vicia narbonensis L. s.l.	FABACEAE	1	null	1	1	2	2	1	1	1	null	1	1	1	3	1	2	null	null	1	null	2	1	null	1	1	1	1	1	1	3	null	null	null	null	null	1	1	null
579	Vicia bithynica (L.) L.	FABACEAE	1	1	1	1	2	2	1	1	1	null	1	1	1	3	1	2	null	null	1	null	2	1	null	1	1	1	1	1	1	3	null	null	null	null	null	1	1	null
580	Vicia hybrida L.	FABACEAE	1	1	1	1	2	2	1	1	1	null	1	1	1	3	1	2	null	null	1	null	2	1	null	1	1	1	1	1	1	3	null	null	null	null	null	1	1	null
581	Vicia lutea L.	FABACEAE	1	1	1	1	2	2	1	1	1	null	1	1	1	3	1	2	null	null	1	null	2	1	null	1	1	1	1	1	1	3	null	null	null	null	null	1	1	null
584	Vicia dumetorum L.	FABACEAE	1	1	1	1	2	2	1	1	1	null	1	1	1	3	1	2	null	null	1	null	2	1	null	1	1	1	1	1	1	3	null	null	null	null	null	1	1	null
585	Melilotus albus Medik.	FABACEAE	1	null	1	1	2	1	1	1	1	null	2	1	1	2	1	2	null	null	1	null	2	1	null	1	1	1	1	1	1	3	null	null	null	null	1	null	null	null
586	Melilotus officinalis (L.) Lam.	FABACEAE	1	null	1	1	2	null	1	1	1	null	2	1	1	3	1	2	null	null	1	null	2	1	null	1	1	1	1	1	1	3	null	null	null	null	1	null	null	null
587	Coronilla scorpioides (L.) W.D.J. Koch	FABACEAE	1	null	1	1	2	2	1	1	1	null	2	1	1	3	1	1	null	null	1	null	2	1	null	1	1	1	1	1	1	3	null	null	null	null	1	null	null	null
588	Securigera varia (L.) Lassen	FABACEAE	1	1	1	1	2	2	1	1	1	null	1	1	1	4	1	2	null	null	1	null	2	1	null	1	1	1	1	1	1	3	null	null	null	null	null	2	1	null
589	Hippocrepis comosa L. subsp. comosa	FABACEAE	1	1	1	1	2	2	1	1	1	null	1	1	1	3	1	2	null	null	1	null	2	1	null	1	1	1	1	null	1	3	null	null	null	null	null	2	null	null
590	Onobrychis viciifolia Scop.	FABACEAE	1	null	1	1	2	2	1	1	1	null	1	1	1	3	1	2	null	null	1	null	2	1	null	1	1	1	1	1	1	3	null	null	null	null	null	2	1	null
591	Emerus major Mill. subsp. emeroides (Boiss. & Spruner) Soldano & F. Conti	FABACEAE	1	1	1	1	2	2	1	1	1	null	1	1	1	3	1	2	null	1	1	null	2	1	null	1	1	1	1	2	1	3	null	null	null	null	1	2	null	null
592	Coronilla coronata L.	FABACEAE	1	null	1	1	2	2	1	1	1	null	1	1	1	3	1	2	null	null	1	null	2	1	null	1	1	1	1	null	1	3	null	null	null	null	null	2	1	null
593	Coronilla vaginalis Lam.	FABACEAE	1	null	1	1	2	2	1	1	1	null	1	1	1	3	1	2	null	null	1	null	2	1	null	1	1	1	1	null	1	3	null	null	null	null	null	2	1	null
594	Anthyllis vulneraria L. subsp. polyphylla (DC.) Nyman	FABACEAE	1	null	1	1	2	2	1	1	1	null	1	1	1	3	1	2	null	null	1	null	2	1	null	1	1	1	1	1	1	3	null	null	null	null	null	2	null	null
595	Securigera securidaca (L.) Degen & D�rfl.	FABACEAE	1	null	1	1	2	2	1	1	1	null	1	1	1	3	1	2	null	null	1	null	2	1	null	1	1	1	1	1	1	3	null	null	null	null	1	2	1	null
596	Lotus corniculatus L. subsp. corniculatus	FABACEAE	1	1	1	1	2	2	1	1	1	null	1	1	1	3	1	2	null	null	1	null	2	1	null	1	1	1	1	null	1	3	null	null	null	null	null	2	1	null
597	Trifolium repens L.	FABACEAE	1	1	1	1	2	2	1	1	1	null	2	1	1	2	1	2	null	null	1	null	2	1	null	1	1	1	1	1	1	3	null	null	null	null	1	null	null	null
599	Trifolium campestre Schreb.	FABACEAE	1	1	1	1	2	2	1	1	1	null	2	1	1	3	1	2	null	null	1	null	2	1	null	1	1	1	1	1	1	3	null	null	null	null	1	null	null	null
600	Trifolium pratense L. subsp. pratense	FABACEAE	1	1	1	1	2	2	1	1	1	null	2	1	1	3	1	2	null	null	1	null	2	1	null	1	1	1	1	1	1	3	null	null	null	null	1	null	null	null
601	Trifolium montanum L. subsp. montanum	FABACEAE	1	1	1	1	2	2	1	1	1	null	2	1	1	2	1	2	null	null	1	null	2	1	null	1	1	1	1	1	1	3	null	null	null	null	1	null	null	null
602	Trifolium scabrum L. subsp. scabrum	FABACEAE	1	1	1	1	2	null	1	1	1	null	2	1	1	2	1	2	null	null	1	null	2	1	null	1	1	1	1	1	1	3	null	null	null	null	1	null	null	null
603	Trifolium rubens L.	FABACEAE	1	1	1	1	2	2	1	1	1	null	2	1	1	3	1	2	null	null	1	null	2	1	null	1	1	1	1	1	1	3	null	null	null	null	1	null	null	null
604	Trifolium angustifolium L. subsp. angustifolium	FABACEAE	1	1	1	1	2	2	1	1	1	null	2	1	1	3	1	2	null	null	1	null	2	1	null	1	1	1	1	1	1	3	null	null	null	null	1	null	null	null
605	Medicago lupulina L.	FABACEAE	1	null	1	1	2	null	1	1	1	null	2	1	1	3	1	2	null	null	1	null	2	1	null	1	1	1	1	1	1	3	null	null	null	null	1	null	null	null
606	Medicago sativa L.	FABACEAE	1	1	1	1	2	1	1	1	1	null	2	1	1	4	1	2	null	null	1	null	2	1	null	1	1	1	1	1	1	3	null	null	null	null	1	null	null	null
614	Lathyrus niger (L.) Bernh.	FABACEAE	1	null	1	1	2	null	1	1	1	null	1	1	1	3	1	2	null	null	1	null	2	1	null	1	1	1	1	1	1	3	null	null	null	null	null	1	1	null
615	Pisum sativum L. subsp. biflorum (Raf.) Soldano	FABACEAE	1	null	2	1	2	null	1	1	1	null	1	1	1	3	1	2	null	null	1	null	2	1	null	1	1	1	1	1	1	3	null	null	null	null	null	1	null	null
616	Lathyrus venetus (Mill.) Wohlf.	FABACEAE	1	null	1	1	2	2	1	1	1	null	1	1	1	3	1	2	null	null	1	null	2	1	null	1	1	1	1	1	1	3	null	null	null	null	null	1	1	null
617	Lathyrus tuberosus L.	FABACEAE	1	null	null	1	2	2	1	1	1	null	1	1	1	3	1	2	null	null	1	null	2	1	null	1	1	1	1	1	1	3	null	null	null	null	null	1	1	null
618	Lathyrus latifolius L.	FABACEAE	1	null	null	1	2	null	1	1	1	null	1	1	1	3	1	2	null	null	1	null	2	1	null	1	1	1	1	1	1	3	null	null	null	null	1	1	1	null
619	Lathyrus sphaericus Retz.	FABACEAE	1	1	1	1	2	2	1	1	1	1	1	1	1	3	1	2	null	null	1	null	2	1	null	1	1	1	1	1	1	3	null	null	null	null	1	1	1	null
620	Lathyrus pannonicus (Jacq.) Garcke subsp. varius (Hill) P.W. Ball	FABACEAE	1	null	1	1	2	2	1	1	1	null	1	1	1	3	1	2	null	null	1	null	2	1	null	1	1	1	1	1	1	3	null	null	null	null	null	1	1	null
622	Trifolium arvense L. subsp. arvense	FABACEAE	1	1	1	1	2	2	1	1	1	null	2	1	1	2	1	2	null	null	1	null	2	1	null	1	1	1	1	1	1	3	null	null	null	null	1	null	null	null
623	Melilotus altissimus Thuill.	FABACEAE	1	null	1	1	2	1	1	1	1	null	2	1	1	3	1	2	null	null	1	null	2	1	null	1	1	1	1	1	1	3	null	null	null	null	1	null	null	null
624	Argyrolobium zanonii (Turra) P.W. Ball subsp. zanonii	FABACEAE	1	1	1	1	2	2	1	1	1	null	2	1	1	3	1	2	null	null	1	null	2	1	null	1	1	1	1	1	1	3	null	null	null	null	1	null	null	null
627	Galega officinalis L.	FABACEAE	1	null	1	1	2	2	1	1	1	null	1	1	1	4	1	2	null	null	1	null	2	1	null	1	1	1	1	1	1	3	null	null	null	null	1	2	1	null
629	Phaseolus vulgaris L.	FABACEAE	1	1	2	1	2	2	1	1	1	null	2	1	1	3	1	2	null	null	1	null	2	1	null	1	1	1	1	1	1	3	null	null	null	null	1	null	null	null
630	Medicago carstiensis Wulfen	FABACEAE	1	null	1	1	2	1	1	1	1	null	2	1	1	3	1	2	null	null	1	null	2	1	null	1	1	1	1	1	1	3	null	null	null	null	1	null	null	null
631	Medicago orbicularis (L.) Bartal.	FABACEAE	1	null	1	1	2	1	1	1	1	null	2	1	1	3	1	2	null	null	1	null	2	1	null	1	1	1	1	1	1	3	null	null	null	null	1	null	null	null
632	Medicago minima (L.) L.	FABACEAE	1	1	1	1	2	1	1	1	1	null	2	1	1	3	1	2	null	null	1	null	2	1	null	1	1	1	1	1	1	3	null	null	null	null	1	null	null	null
633	Medicago prostrata Jacq. subsp. prostrata	FABACEAE	1	null	1	1	2	1	1	1	1	null	2	1	1	3	1	2	null	null	1	null	2	1	null	1	1	1	1	1	1	3	null	null	null	null	1	null	null	null
653	Ficaria verna Huds. subsp. fertilis (Lawalr�e ex Laegaard) Stace	RANUNCULACEAE	1	null	1	1	1	null	1	1	2	2	null	1	1	3	1	2	null	null	1	null	1	1	null	1	null	1	1	1	1	2	null	null	null	null	1	null	null	null
658	Isopyrum thalictroides L.	RANUNCULACEAE	1	1	1	1	2	1	1	1	1	1	1	1	1	2	1	2	null	null	1	null	1	1	null	1	1	2	1	1	1	3	null	null	null	null	null	null	2	null
659	Clematis vitalba L.	RANUNCULACEAE	1	1	2	1	2	null	1	2	1	1	1	1	1	2	1	2	null	null	1	null	1	1	null	1	1	2	1	1	1	1	null	null	null	null	1	2	1	null
660	Clematis flammula L.	RANUNCULACEAE	1	1	2	1	2	null	1	2	1	1	1	1	1	2	1	2	null	null	1	null	1	1	null	1	1	2	1	1	1	1	null	null	null	null	1	2	2	null
661	Clematis recta L.	RANUNCULACEAE	1	1	1	1	2	2	1	2	1	1	1	1	1	2	1	2	null	null	1	null	1	1	null	1	1	2	1	1	1	1	null	null	null	null	1	2	1	null
662	Clematis viticella L.	RANUNCULACEAE	1	1	2	1	2	null	1	2	1	1	1	1	1	3	1	2	null	null	1	null	1	1	null	1	1	2	1	1	1	1	null	null	null	null	1	2	null	null
663	Pulsatilla montana (Hoppe) Rchb. subsp. montana	RANUNCULACEAE	1	1	1	1	null	1	1	1	1	1	1	1	1	3	1	2	null	null	1	null	1	1	null	1	1	2	1	1	1	2	null	null	null	null	1	null	2	null
664	Hepatica nobilis Schreb.	RANUNCULACEAE	1	1	1	1	1	2	1	1	1	2	3	1	1	4	1	2	null	null	1	null	1	1	null	1	1	1	1	1	1	2	null	null	null	null	2	null	null	null
665	Anemonoides nemorosa (L.) Holub	RANUNCULACEAE	1	1	1	1	2	1	1	1	1	1	2	1	1	2	1	2	null	null	1	null	1	1	null	1	1	2	1	1	1	2	null	null	null	null	null	null	null	null
666	Anemonoides trifolia (L.) Holub subsp. trifolia	RANUNCULACEAE	1	1	1	1	2	1	1	1	1	1	2	1	1	2	1	2	null	null	1	null	1	1	null	1	1	2	1	1	1	2	null	null	null	null	null	null	null	null
667	Anemonoides ranunculoides (L.) Holub	RANUNCULACEAE	1	1	1	1	2	1	1	1	1	1	2	1	1	3	1	2	null	null	1	null	1	1	null	1	1	2	1	1	1	2	null	null	null	null	null	null	null	null
668	Helleborus bocconei Ten. subsp. istriacus (Schiffn.) Soldano & F. Conti	RANUNCULACEAE	1	1	1	1	2	1	1	1	1	1	3	1	1	1	1	2	null	null	1	null	1	1	null	1	1	2	1	1	1	3	null	null	null	null	null	null	null	null
669	Actaea spicata L.	RANUNCULACEAE	1	1	1	1	2	1	1	1	1	1	1	1	1	2	1	2	2	null	1	null	1	1	null	1	1	2	1	1	2	1	null	null	null	null	null	2	2	null
670	Ranunculus illyricus L.	RANUNCULACEAE	1	1	1	1	null	null	1	1	1	1	null	1	1	3	1	2	null	null	1	null	1	1	null	1	1	1	1	1	1	3	null	null	null	null	null	null	null	null
672	Ranunculus repens L.	RANUNCULACEAE	1	1	1	1	2	1	1	1	1	null	2	1	1	3	1	2	null	null	1	null	1	1	null	1	1	1	1	1	1	3	null	null	null	null	null	2	null	null
673	Ranunculus bulbosus L.	RANUNCULACEAE	1	1	1	1	null	1	1	1	1	null	3	1	1	3	1	2	null	null	1	null	1	1	null	1	1	1	1	1	1	3	null	null	null	null	2	null	null	null
674	Ranunculus sardous Crantz s.l.	RANUNCULACEAE	1	1	1	1	2	1	1	1	1	2	2	1	1	3	1	2	null	null	1	null	1	1	null	1	1	1	1	1	1	3	null	null	null	null	2	null	null	null
675	Ranunculus arvensis L.	RANUNCULACEAE	1	1	1	1	null	null	1	1	1	null	null	1	1	3	1	2	null	null	1	null	1	1	null	1	1	1	1	1	1	3	null	null	null	null	null	null	null	null
676	Aquilegia dumeticola Jord.	RANUNCULACEAE	1	1	1	1	2	1	1	1	1	null	1	1	1	3	1	2	null	null	1	null	1	1	null	1	2	2	1	1	1	3	null	null	null	null	null	null	null	null
677	Nigella arvensis L. subsp. arvensis	RANUNCULACEAE	1	1	1	1	null	null	1	1	1	1	1	1	1	4	1	2	null	null	1	null	1	1	null	1	1	2	1	1	1	3	null	null	null	null	1	null	null	null
678	Caltha palustris L.	RANUNCULACEAE	1	1	1	1	1	1	1	1	2	2	null	1	1	3	1	2	null	null	1	null	1	1	null	1	1	2	1	1	1	3	null	null	null	null	1	null	null	null
679	Aconitum lupicida Rchb.	RANUNCULACEAE	1	1	1	1	null	1	1	1	1	2	3	1	1	3	1	2	null	null	1	null	2	1	null	1	1	2	1	1	1	3	null	null	null	null	null	null	null	null
680	Delphinium fissum Waldst. & Kit. subsp. fissum	RANUNCULACEAE	1	1	1	1	null	1	1	1	1	2	3	1	1	4	1	2	null	null	1	null	2	1	null	1	2	2	1	1	1	3	null	null	null	null	null	null	null	null
681	Delphinium consolida L. subsp. consolida	RANUNCULACEAE	1	1	1	1	null	null	1	1	1	2	3	1	1	4	1	2	null	null	1	null	2	1	null	1	2	2	1	1	1	3	null	null	null	null	1	null	null	null
682	Thalictrum aquilegiifolium L. subsp. aquilegiifolium	RANUNCULACEAE	1	1	1	1	2	null	1	1	1	null	1	1	1	3	1	2	null	null	1	null	1	1	null	1	1	2	1	1	1	3	null	null	null	null	null	2	2	null
683	Thalictrum flavum L.	RANUNCULACEAE	1	1	1	1	2	null	1	1	1	1	1	1	1	3	1	2	null	null	1	null	1	1	null	1	1	2	1	1	1	3	null	null	null	null	null	2	2	null
684	Thalictrum lucidum L.	RANUNCULACEAE	1	1	1	1	2	null	1	1	1	null	1	1	1	3	1	2	null	null	1	null	1	1	null	1	1	2	1	1	1	3	null	null	null	null	null	2	2	null
685	Thalictrum minus L. s.l.	RANUNCULACEAE	1	1	1	1	2	null	1	1	1	null	1	1	1	3	1	2	null	null	1	null	1	1	null	1	1	2	1	1	1	1	null	null	null	null	null	2	2	null
687	Potentilla recta L. subsp. recta	ROSACEAE	1	1	1	1	2	1	1	1	1	null	3	1	1	3	1	2	null	null	1	null	1	1	null	1	1	1	1	1	1	3	null	null	null	null	null	null	null	null
688	Potentilla erecta (L.) Raeusch.	ROSACEAE	1	1	1	1	2	1	1	1	1	null	3	1	1	3	1	null	null	null	1	null	1	1	null	1	1	1	1	1	1	1	null	null	null	null	null	null	null	null
689	Potentilla reptans L.	ROSACEAE	1	1	1	1	2	1	1	1	1	null	3	1	1	3	1	2	null	null	1	null	1	1	null	1	1	1	1	1	1	3	null	null	null	null	null	null	null	null
690	Potentilla argentea L.	ROSACEAE	1	1	1	1	2	1	1	1	1	1	3	1	1	3	1	2	null	null	1	null	1	1	null	1	1	1	1	1	1	3	null	null	null	null	1	null	null	null
691	Potentilla tommasiniana F.W. Schultz	ROSACEAE	1	1	1	1	2	1	1	1	1	null	2	1	1	3	1	2	null	null	1	null	1	1	null	1	1	1	1	1	1	3	null	null	null	null	null	null	null	null
693	Potentilla heptaphylla L. subsp. australis (Nyman) Gams	ROSACEAE	1	1	1	1	2	1	1	1	1	null	3	1	1	3	1	2	null	null	1	null	1	1	null	1	1	1	1	1	1	3	null	null	null	null	null	null	null	null
695	Geum urbanum L.	ROSACEAE	1	1	1	1	2	1	1	1	1	1	1	1	1	3	1	2	null	null	1	null	1	1	null	1	1	1	1	1	1	3	null	null	null	null	null	2	1	null
697	Fragaria vesca L. subsp. vesca	ROSACEAE	1	1	1	1	2	1	1	1	1	1	2	1	1	2	1	2	1	null	1	null	1	1	null	1	1	1	1	1	2	3	null	null	null	null	null	null	null	null
699	Potentilla indica (Andrews) Th. Wolf	ROSACEAE	1	1	1	1	2	1	1	1	1	1	2	1	1	3	1	2	1	null	1	null	1	1	null	1	1	1	1	1	2	3	null	null	null	null	null	null	null	null
701	Fragaria moschata Duchesne	ROSACEAE	1	1	1	1	2	1	1	1	1	1	2	1	1	2	1	2	1	null	1	null	1	1	null	1	1	1	1	1	2	3	null	null	null	null	null	null	null	null
702	Fragaria viridis Duchesne subsp. viridis	ROSACEAE	1	1	1	1	2	1	1	1	1	1	2	1	1	2	1	2	1	null	1	null	1	1	null	1	1	1	1	1	2	3	null	null	null	null	null	null	null	null
704	Filipendula vulgaris Moench	ROSACEAE	1	1	1	1	2	1	1	1	1	1	1	1	1	2	1	2	null	null	1	null	1	1	null	1	1	1	1	1	1	3	null	null	null	null	null	2	1	null
705	Filipendula ulmaria (L.) Maxim.	ROSACEAE	1	1	1	1	2	1	1	1	1	1	1	1	1	2	1	2	null	null	1	null	1	1	null	1	1	1	1	1	1	3	null	null	null	null	null	2	1	null
708	Sempervivum tectorum L.	CRASSULACEAE	1	2	1	1	1	2	1	1	2	1	null	2	1	3	1	1	null	null	1	null	1	1	null	1	1	1	1	1	1	2	null	null	null	null	1	null	null	null
710	Sedum album L. subsp. album	CRASSULACEAE	1	null	1	1	1	2	1	1	2	1	null	2	1	2	1	1	null	null	1	null	1	1	null	1	1	1	1	1	1	3	null	null	null	null	1	null	null	null
711	Hylotelephium maximum (L.) Holub subsp. maximum	CRASSULACEAE	1	null	1	1	1	2	1	1	2	1	null	2	1	3	1	null	null	null	1	null	1	1	null	1	1	1	1	1	1	3	null	null	null	null	1	null	null	null
712	Sedum pseudorupestre Gallo	CRASSULACEAE	1	null	1	1	1	2	1	1	2	1	null	2	1	3	1	1	null	null	1	null	1	1	null	1	1	1	1	1	1	3	null	null	null	null	1	null	null	null
713	Sedum thartii Hebert	CRASSULACEAE	1	null	1	1	1	2	1	1	2	1	null	2	1	3	1	1	null	null	1	null	1	1	null	1	1	1	1	1	1	3	null	null	null	null	1	null	null	null
714	Sedum acre L.	CRASSULACEAE	1	null	1	1	1	2	1	1	2	1	null	2	1	3	1	1	null	null	1	null	1	1	null	1	1	1	1	1	1	3	null	null	null	null	1	null	null	null
715	Sedum sexangulare L.	CRASSULACEAE	1	null	1	1	1	2	1	1	2	1	null	2	1	3	1	1	null	null	1	null	1	1	null	1	1	1	1	1	1	3	null	null	null	null	1	null	null	null
716	Sedum dasyphyllum L. subsp. dasyphyllum	CRASSULACEAE	1	null	1	1	1	2	1	1	2	1	null	2	1	2	1	1	null	null	1	null	1	1	null	1	1	1	1	1	1	3	null	null	null	null	1	null	null	null
717	Phedimus spurius (M. Bieb.) t Hart	CRASSULACEAE	1	null	1	1	1	null	1	2	2	1	null	2	1	3	1	1	null	null	1	null	1	1	null	1	1	1	1	1	1	3	null	null	null	null	1	null	null	null
754	Arenaria serpyllifolia L. subsp. serpyllifolia	CARYOPHYLLACEAE	1	1	1	1	1	2	1	2	2	1	null	1	1	2	1	1	null	null	1	null	1	1	null	1	1	1	1	1	1	3	null	null	null	null	1	null	null	null
756	Moehringia trinervia (L.) Clairv.	CARYOPHYLLACEAE	1	1	1	1	1	2	1	2	2	1	null	1	1	2	1	null	null	null	1	null	1	1	null	1	1	1	1	1	1	3	null	null	null	null	1	null	null	null
762	Minuartia hybrida (Vill.) Shischk. subsp. hybrida	CARYOPHYLLACEAE	1	1	1	null	1	2	1	2	2	1	null	1	1	2	1	1	null	null	1	null	1	1	null	1	1	1	1	1	1	3	null	null	null	null	1	null	null	null
763	Minuartia verna (L.) Hiern subsp. collina (Neilr.) Domin	CARYOPHYLLACEAE	1	1	1	2	1	2	1	2	2	1	null	1	1	2	1	1	null	null	1	null	1	1	null	1	1	1	1	1	1	3	null	null	null	null	1	null	null	null
764	Minuartia verna (L.) Hiern subsp. verna	CARYOPHYLLACEAE	1	1	1	2	1	2	1	2	2	1	null	1	1	2	1	1	null	null	1	null	1	1	null	1	1	1	1	1	1	3	null	null	null	null	1	null	null	null
765	Minuartia mediterranea (Link) K. Mal�	CARYOPHYLLACEAE	1	1	1	null	1	2	1	2	2	1	null	1	1	2	1	1	null	null	1	null	1	1	null	1	1	1	1	1	1	3	null	null	null	null	1	null	null	null
767	Stellaria media (L.) Vill. subsp. media	CARYOPHYLLACEAE	1	1	1	1	1	2	1	2	2	1	null	1	1	2	1	2	null	null	1	null	1	1	null	1	1	1	1	1	1	3	null	null	null	null	1	null	null	null
768	Stellaria graminea L.	CARYOPHYLLACEAE	1	1	1	null	1	2	1	2	2	1	null	1	1	2	1	1	null	null	1	null	1	1	null	1	1	1	1	1	1	3	null	null	null	null	1	null	null	null
769	Stellaria holostea L. subsp. holostea	CARYOPHYLLACEAE	1	1	1	null	1	2	1	2	2	1	null	1	1	2	1	1	null	null	1	null	1	1	null	1	1	1	1	1	1	3	null	null	null	null	1	null	null	null
770	Cerastium sylvaticum Waldst. & Kit.	CARYOPHYLLACEAE	1	1	1	1	1	2	1	2	2	1	null	1	1	2	1	null	null	null	1	null	1	1	null	1	1	1	1	1	1	3	null	null	null	null	1	null	null	null
771	Cerastium pumilum Curtis	CARYOPHYLLACEAE	1	1	1	1	1	2	1	2	2	1	null	1	1	2	1	1	null	null	1	null	1	1	null	1	1	1	1	1	1	3	null	null	null	null	1	null	null	null
772	Cerastium brachypetalum Desp. ex Pers. subsp. brachypetalum	CARYOPHYLLACEAE	1	1	1	1	1	2	1	2	2	1	null	1	1	2	1	1	null	null	1	null	1	1	null	1	1	1	1	1	1	3	null	null	null	null	1	null	null	null
774	Cerastium glutinosum Fr.	CARYOPHYLLACEAE	1	1	1	1	1	2	1	2	2	1	null	1	1	2	1	1	null	null	1	null	1	1	null	1	1	1	1	1	1	3	null	null	null	null	1	null	null	null
775	Cerastium semidecandrum L.	CARYOPHYLLACEAE	1	1	1	1	1	2	1	2	2	1	null	1	1	2	1	1	null	null	1	null	1	1	null	1	1	1	1	1	1	3	null	null	null	null	1	null	null	null
776	Cerastium glomeratum Thuill.	CARYOPHYLLACEAE	1	1	1	1	1	2	1	2	2	1	null	1	1	2	1	1	null	null	1	null	1	1	null	1	1	1	1	1	1	3	null	null	null	null	1	null	null	null
777	Cerastium brachypetalum Desp. ex Pers. subsp. tenoreanum (Ser.) So� & J�v.	CARYOPHYLLACEAE	1	1	1	1	1	2	1	2	2	1	null	1	1	2	1	1	null	null	1	null	1	1	null	1	1	1	1	1	1	3	null	null	null	null	1	null	null	null
779	Polycarpon tetraphyllum (L.) L. subsp. tetraphyllum	CARYOPHYLLACEAE	1	1	1	1	1	2	1	2	2	1	null	1	1	2	1	1	null	null	1	null	1	1	null	1	1	1	1	1	1	3	null	null	null	null	1	null	null	null
780	Spergularia media (L.) C. Presl	CARYOPHYLLACEAE	1	1	1	2	1	2	1	2	2	1	null	1	1	3	1	1	null	null	1	null	1	1	null	1	1	1	1	1	1	3	null	null	null	null	1	null	null	null
781	Silene flos-cuculi (L.) Clairv.	CARYOPHYLLACEAE	1	1	1	1	1	2	1	2	2	1	null	1	1	3	1	1	null	null	1	null	1	1	null	1	1	1	1	1	1	3	null	null	null	null	1	null	null	null
782	Agrostemma githago L.	CARYOPHYLLACEAE	1	1	1	1	1	2	1	2	2	1	null	1	1	3	1	1	null	null	1	null	1	1	null	1	1	1	1	1	1	3	null	null	null	null	1	null	null	null
783	Silene italica (L.) Pers. subsp. italica	CARYOPHYLLACEAE	1	1	1	1	1	2	1	2	2	1	null	1	1	2	1	null	null	null	1	null	1	1	null	1	1	1	1	1	1	3	null	null	null	null	1	null	null	null
784	Silene nutans L. subsp. insubrica (Gaudin) Soldano	CARYOPHYLLACEAE	1	1	1	1	1	2	1	2	2	1	null	1	1	2	1	null	null	null	1	null	1	1	null	1	1	1	1	1	1	3	null	null	null	null	1	null	null	null
785	Silene otites (L.) Wibel subsp. otites	CARYOPHYLLACEAE	1	1	1	1	1	2	1	2	2	1	null	1	1	null	1	1	null	null	1	null	1	1	null	1	1	1	1	1	1	3	null	null	null	null	1	null	null	null
786	Silene vulgaris (Moench) Garcke subsp. vulgaris	CARYOPHYLLACEAE	1	1	1	1	1	2	1	2	2	1	null	1	1	2	1	null	null	null	1	null	1	1	null	1	1	1	1	1	1	3	null	null	null	null	1	null	null	null
787	Silene vulgaris (Moench) Garcke subsp. tenoreana (Colla) Soldano & F. Conti	CARYOPHYLLACEAE	1	1	1	1	1	null	1	2	2	1	null	1	1	2	1	1	null	null	1	null	1	1	null	1	1	1	1	1	1	3	null	null	null	null	1	null	null	null
788	Silene latifolia Poir. subsp. alba (Mill.) Greuter & Burdet	CARYOPHYLLACEAE	1	1	1	1	1	2	1	2	2	1	null	1	1	2	1	1	null	null	1	null	1	1	null	1	1	1	1	1	1	3	null	null	null	null	1	null	null	null
789	Silene conica L.	CARYOPHYLLACEAE	1	1	1	1	1	2	1	2	2	1	null	1	1	3	1	1	null	null	1	null	1	1	null	1	1	1	1	1	1	3	null	null	null	null	1	null	null	null
790	Drypis spinosa L. subsp. jacquiniana Wettst. & Murb.	CARYOPHYLLACEAE	1	null	1	null	1	2	2	2	2	1	null	1	1	3	1	1	null	null	1	null	1	1	null	1	1	1	1	1	1	3	null	null	null	null	null	null	null	null
792	Petrorhagia saxifraga (L.) Link subsp. saxifraga	CARYOPHYLLACEAE	1	1	1	null	1	2	1	2	2	1	null	1	1	3	1	1	null	null	1	null	1	1	null	1	1	1	1	1	1	3	null	null	null	null	1	null	null	null
793	Petrorhagia prolifera (L.) P.W. Ball & Heywood	CARYOPHYLLACEAE	1	1	1	null	1	2	1	2	2	1	null	1	1	3	1	1	null	null	1	null	1	1	null	1	1	1	1	1	1	3	null	null	null	null	1	null	null	null
794	Dianthus monspessulanus L.	CARYOPHYLLACEAE	1	1	1	null	1	2	1	2	2	1	null	1	1	3	1	1	null	null	1	null	1	1	null	1	1	1	1	1	1	3	null	null	null	null	1	null	null	null
795	Dianthus balbisii Ser. subsp. liburnicus (Bartl.) Pignatti	CARYOPHYLLACEAE	1	1	1	null	1	2	1	2	2	1	null	1	1	3	1	1	null	null	1	null	1	1	null	1	1	1	1	1	1	3	null	null	null	null	1	null	null	null
797	Dianthus sylvestris Wulfen subsp. tergestinus (Rchb.) Hayek	CARYOPHYLLACEAE	1	1	1	null	1	2	1	2	2	1	null	1	1	3	1	1	null	null	1	null	1	1	null	1	1	1	1	1	1	3	null	null	null	null	1	null	null	null
798	Sisymbrium loeselii L.	BRASSICACEAE	1	1	1	1	1	1	1	1	1	1	1	1	1	3	1	2	null	null	1	null	1	1	null	1	1	1	1	1	1	1	null	null	null	null	null	2	1	null
799	Descurainia sophia (L.) Webb ex Prantl	BRASSICACEAE	1	1	1	1	2	null	1	1	1	1	1	1	1	3	1	2	null	null	1	null	1	1	null	1	1	1	1	1	1	1	null	null	null	null	null	2	null	null
800	Arabidopsis thaliana (L.) Heynh.	BRASSICACEAE	1	1	1	1	1	1	1	1	2	1	null	1	1	2	1	1	null	null	1	null	1	1	null	1	1	1	1	1	1	1	null	null	null	null	1	null	null	null
802	Myagrum perfoliatum L.	BRASSICACEAE	1	1	1	1	1	1	1	1	2	2	null	1	1	3	1	1	null	null	1	null	1	1	null	1	1	1	1	1	1	1	null	null	null	null	null	null	null	null
803	Bunias erucago L.	BRASSICACEAE	1	1	1	1	1	1	1	1	1	1	1	1	1	3	1	null	null	null	1	null	1	1	null	1	1	1	1	1	1	1	null	null	null	null	null	null	null	null
804	Erysimum cheiri (L.) Crantz	BRASSICACEAE	1	1	1	1	1	2	1	1	2	1	null	1	1	3	1	null	null	null	1	null	1	1	null	1	1	1	1	1	1	1	null	null	null	null	1	null	null	null
805	Hesperis matronalis L. subsp. matronalis	BRASSICACEAE	1	1	1	1	1	1	1	1	1	1	1	1	1	3	1	2	null	null	1	null	1	1	null	1	1	1	1	1	1	1	null	null	null	null	1	null	null	null
807	Armoracia rusticana G. Gaertn.	B. Mey. & Scherb.	BRASSICACEAE	1	1	1	1	1	1	1	1	1	1	1	1	1	2	1	2	null	null	1	null	1	1	null	1	1	1	1	1	1	1	null	null	null	null	1	null	null	null
808	Nasturtium officinale R. Br. subsp. officinale	BRASSICACEAE	1	1	1	1	2	2	1	1	1	1	1	1	1	2	1	2	null	null	1	null	1	1	null	1	1	1	1	1	1	1	null	null	null	null	null	2	1	null
809	Cardamine amara L. subsp. amara	BRASSICACEAE	1	1	1	1	2	null	1	1	1	1	1	1	1	2	1	2	null	null	1	null	1	1	null	1	1	1	1	1	1	1	null	null	null	null	1	2	1	null
810	Arabidopsis arenosa (L.) Lawalr�e	BRASSICACEAE	1	1	1	1	null	1	1	1	1	1	1	1	1	2	1	2	null	null	1	null	1	1	null	1	1	1	1	1	1	1	null	null	null	null	null	2	1	null
811	Alyssum alyssoides (L.) L.	BRASSICACEAE	1	1	1	1	1	2	1	1	2	1	null	1	1	2	1	1	null	null	1	null	1	1	null	1	1	1	1	1	1	1	null	null	null	null	1	null	null	null
812	Berteroa incana (L.) DC.	BRASSICACEAE	1	1	1	1	1	2	1	1	2	1	null	1	1	2	1	1	null	null	1	null	1	1	null	1	1	1	1	1	1	1	null	null	null	null	1	null	null	null
813	Lobularia maritima (L.) Desv. subsp. maritima	BRASSICACEAE	1	1	1	1	1	2	1	1	2	1	null	1	1	2	1	1	null	null	1	null	1	1	null	1	1	1	1	1	1	1	null	null	null	null	1	null	null	null
814	Camelina microcarpa Andrz. ex DC.	BRASSICACEAE	1	1	1	1	1	2	1	1	2	null	null	1	1	3	1	1	null	null	1	null	1	1	null	1	1	1	1	1	1	1	null	null	null	null	1	null	null	null
815	Capsella rubella Reut.	BRASSICACEAE	1	1	1	1	1	1	1	1	1	1	1	1	1	2	1	2	null	null	1	null	1	1	null	1	1	1	1	1	1	1	null	null	null	null	null	null	1	null
816	Microthlaspi perfoliatum (L.) F.K. Mey.	BRASSICACEAE	1	1	1	1	1	null	1	1	2	null	null	1	1	2	1	1	null	null	1	null	1	1	null	1	1	1	1	1	1	1	null	null	null	null	1	null	null	null
817	Lepidium graminifolium L. subsp. graminifolium	BRASSICACEAE	1	1	1	1	1	null	1	1	2	1	null	1	1	2	1	1	null	null	1	null	1	1	null	1	1	1	1	1	1	1	null	null	null	null	1	null	null	null
820	Lepidium virginicum L.	BRASSICACEAE	1	1	1	1	1	1	1	1	2	1	null	1	1	2	1	null	null	null	1	null	1	1	null	1	1	1	1	1	1	1	null	null	null	null	null	null	null	null
821	Conringia orientalis (L.) Dumort.	BRASSICACEAE	1	null	1	1	1	2	1	1	2	null	null	1	1	3	1	1	null	null	1	null	1	1	null	1	1	1	1	1	1	1	null	null	null	null	null	null	null	null
822	Brassica oleracea L.	BRASSICACEAE	1	1	1	1	null	1	1	1	1	1	1	1	1	3	1	null	null	null	1	null	1	1	null	1	1	1	1	1	1	1	null	null	null	null	null	null	null	null
823	Brassica rapa L. subsp. rapa	BRASSICACEAE	1	1	1	1	1	null	1	1	1	1	1	1	1	3	1	2	null	null	1	null	1	1	null	1	1	1	1	1	1	1	null	null	null	null	null	null	null	null
824	Brassica nigra (L.) W.D.J. Koch	BRASSICACEAE	1	1	1	1	1	null	1	1	1	1	1	1	1	3	1	2	null	null	1	null	1	1	null	1	1	1	1	1	1	1	null	null	null	null	null	null	null	null
826	Calepina irregularis (Asso) Thell.	BRASSICACEAE	1	1	1	1	1	1	1	1	1	null	1	1	1	2	1	null	null	null	1	null	1	1	null	1	1	1	1	1	1	1	null	null	null	null	null	2	1	null
827	Raphanus raphanistrum L. subsp. raphanistrum	BRASSICACEAE	1	1	1	1	null	null	1	1	1	1	1	1	1	2	1	2	null	null	1	null	1	1	null	1	1	1	1	1	1	1	null	null	null	null	null	2	1	null
828	Raphanus sativus L.	BRASSICACEAE	1	1	1	1	2	null	1	1	1	1	1	1	1	3	1	2	null	null	1	null	1	1	null	1	1	1	1	1	1	1	null	null	null	null	null	2	1	null
858	Clinopodium grandiflorum (L.) Stace	LAMIACEAE	1	1	1	1	1	1	1	2	2	null	null	1	1	3	1	2	null	null	1	null	2	1	null	2	1	1	1	1	1	3	null	null	null	null	1	null	null	null
884	Carex davalliana Sm.	CYPERACEAE	1	null	1	1	1	2	1	1	2	1	null	1	1	1	1	1	null	null	1	null	null	2	2	null	null	2	1	1	1	null	null	null	null	null	1	null	null	null
885	Carex divisa Huds.	CYPERACEAE	1	null	1	1	1	2	1	1	2	1	null	1	1	1	1	1	null	null	1	null	null	2	2	null	null	2	1	1	1	null	null	null	null	null	1	null	null	null
886	Carex praecox Schreb.	CYPERACEAE	1	null	1	1	1	2	1	1	2	1	null	1	1	1	1	1	null	null	1	null	null	2	2	null	null	2	1	1	1	null	null	null	null	null	1	null	null	null
887	Carex disticha Huds.	CYPERACEAE	1	null	1	1	1	2	1	1	2	1	null	1	1	1	1	1	null	null	1	null	null	2	2	null	null	2	1	1	1	null	null	null	null	null	1	null	null	null
888	Carex elata All. subsp. elata	CYPERACEAE	1	null	1	1	1	2	1	1	2	1	null	1	1	1	1	1	null	null	1	null	null	2	2	null	null	2	1	1	1	null	null	null	null	null	1	null	null	null
891	Carex cuprina (Heuff.) A. Kern.	CYPERACEAE	1	null	1	1	1	2	1	1	2	1	null	1	1	1	1	1	null	null	1	null	null	2	2	null	null	2	1	1	1	null	null	null	null	null	1	null	null	null
893	Carex divulsa Stokes subsp. divulsa	CYPERACEAE	1	null	1	1	1	2	1	1	2	1	null	1	1	1	1	1	null	null	1	null	null	2	2	null	null	2	1	1	1	null	null	null	null	null	1	null	null	null
894	Carex filiformis L.	CYPERACEAE	1	null	1	1	1	2	1	1	2	1	null	1	1	1	1	1	null	null	1	null	null	2	2	null	null	2	1	1	1	null	null	null	null	null	1	null	null	null
895	Carex caryophyllea Latourr.	CYPERACEAE	1	null	1	1	1	2	1	1	2	1	null	1	1	1	1	1	null	null	1	null	null	2	2	null	null	2	1	1	1	null	null	null	null	null	1	null	null	null
896	Carex montana L.	CYPERACEAE	1	null	1	1	1	2	1	1	2	1	null	1	1	1	1	1	null	null	1	null	null	2	2	null	null	2	1	1	1	null	null	null	null	null	1	null	null	null
911	Carex pilulifera L. subsp. pilulifera	CYPERACEAE	1	null	1	1	1	2	1	1	2	1	null	1	1	1	1	1	null	null	1	null	null	2	2	null	null	2	1	1	1	null	null	null	null	null	1	null	null	null
914	Carex fritschii Waisb.	CYPERACEAE	1	null	1	1	1	2	1	1	2	1	null	1	1	1	1	1	null	null	1	null	null	2	2	null	null	2	1	1	1	null	null	null	null	null	1	null	null	null
915	Carex ornithopoda Willd.	CYPERACEAE	1	null	1	1	1	2	1	1	2	1	null	1	1	1	1	1	null	null	1	null	null	2	2	null	null	2	1	1	1	null	null	null	null	null	1	null	null	null
916	Carex digitata L.	CYPERACEAE	1	null	1	1	1	2	1	1	2	1	null	1	1	1	1	1	null	null	1	null	null	2	2	null	null	2	1	1	1	null	null	null	null	null	1	null	null	null
917	Carex michelii Host	CYPERACEAE	1	null	1	1	1	2	1	1	2	1	null	1	1	1	1	1	null	null	1	null	null	2	2	null	null	2	1	1	1	null	null	null	null	null	1	null	null	null
918	Carex pilosa Scop.	CYPERACEAE	1	null	1	1	1	2	1	1	2	1	null	1	1	1	1	1	null	null	1	null	null	2	2	null	null	2	1	1	1	null	null	null	null	null	1	null	null	null
919	Carex humilis Leyss.	CYPERACEAE	1	null	1	1	1	2	1	1	2	1	null	1	1	1	1	1	null	null	1	null	null	2	2	null	null	2	1	1	1	null	null	null	null	null	1	null	null	null
920	Carex halleriana Asso subsp. halleriana	CYPERACEAE	1	null	1	1	1	2	1	1	2	1	null	1	1	1	1	1	null	null	1	null	null	2	2	null	null	2	1	1	1	null	null	null	null	null	1	null	null	null
921	Carex flacca Schreb. subsp. flacca	CYPERACEAE	1	null	1	1	1	2	1	1	2	1	null	1	1	1	1	1	null	null	1	null	null	2	2	null	null	2	1	1	1	null	null	null	null	null	1	null	null	null
922	Carex hirta L.	CYPERACEAE	1	null	1	1	1	2	1	1	2	1	null	1	1	1	1	1	null	null	1	null	null	2	2	null	null	2	1	1	1	null	null	null	null	null	1	null	null	null
923	Carex acutiformis Ehrh.	CYPERACEAE	1	null	1	1	1	2	1	1	2	1	null	1	1	1	1	1	null	null	1	null	null	2	2	null	null	2	1	1	1	null	null	null	null	null	1	null	null	null
924	Carex riparia Curtis	CYPERACEAE	1	null	1	1	1	2	1	1	2	1	null	1	1	1	1	1	null	null	1	null	null	2	2	null	null	2	1	1	1	null	null	null	null	null	1	null	null	null
926	Carex alba Scop.	CYPERACEAE	1	null	1	1	1	2	1	1	2	1	null	1	1	1	1	1	null	null	1	null	null	2	2	null	null	2	1	1	1	null	null	null	null	null	1	null	null	null
927	Carex pendula Huds.	CYPERACEAE	1	null	1	1	1	2	1	1	2	1	null	1	1	1	1	1	null	null	1	null	null	2	2	null	null	2	1	1	1	null	null	null	null	null	1	null	null	null
928	Carex panicea L.	CYPERACEAE	1	null	1	1	1	2	1	1	2	1	null	1	1	1	1	1	null	null	1	null	null	2	2	null	null	2	1	1	1	null	null	null	null	null	1	null	null	null
929	Carex pallescens L.	CYPERACEAE	1	null	1	1	1	2	1	1	2	1	null	1	1	1	1	1	null	null	1	null	null	2	2	null	null	2	1	1	1	null	null	null	null	null	1	null	null	null
933	Carex sylvatica Huds. subsp. sylvatica	CYPERACEAE	1	null	1	1	1	2	1	1	2	1	null	1	1	1	1	1	null	null	1	null	null	2	2	null	null	2	1	1	1	null	null	null	null	null	1	null	null	null
934	Carex flava L.	CYPERACEAE	1	null	1	1	1	2	1	1	2	1	null	1	1	1	1	1	null	null	1	null	null	2	2	null	null	2	1	1	1	null	null	null	null	null	1	null	null	null
935	Carex michelii Host	CYPERACEAE	1	null	1	1	1	2	1	1	2	1	null	1	1	1	1	1	null	null	1	null	null	2	2	null	null	2	1	1	1	null	null	null	null	null	1	null	null	null
936	Carex distans L.	CYPERACEAE	1	null	1	1	1	2	1	1	2	1	null	1	1	1	1	1	null	null	1	null	null	2	2	null	null	2	1	1	1	null	null	null	null	null	1	null	null	null
937	Carex hostiana DC.	CYPERACEAE	1	null	1	1	1	2	1	1	2	1	null	1	1	1	1	1	null	null	1	null	null	2	2	null	null	2	1	1	1	null	null	null	null	null	1	null	null	null
938	Carex extensa Gooden.	CYPERACEAE	1	null	1	1	1	2	1	1	2	1	null	1	1	1	1	1	null	null	1	null	null	2	2	null	null	2	1	1	1	null	null	null	null	null	1	null	null	null
940	Ajuga genevensis L.	LAMIACEAE	1	1	1	1	1	1	1	2	2	1	null	1	1	4	1	1	null	null	1	null	2	1	null	2	1	1	1	1	1	3	null	null	null	null	1	null	null	null
941	Ajuga chamaepitys (L.) Schreb. subsp. chamaepitys	LAMIACEAE	1	1	1	1	2	2	1	2	1	null	2	1	1	3	1	1	null	null	1	null	2	1	null	2	1	1	1	1	1	3	null	null	null	null	1	null	null	null
942	Ajuga reptans L.	LAMIACEAE	1	1	1	1	1	1	1	2	2	1	null	1	1	4	1	null	null	null	1	null	2	1	null	2	1	1	1	1	1	3	null	null	null	null	1	null	null	null
944	Teucrium scordium L. subsp. scordium	LAMIACEAE	1	1	1	1	1	1	1	2	2	1	null	1	1	3	1	1	null	null	1	null	2	1	null	2	1	1	1	1	1	3	null	null	null	null	1	null	null	null
945	Teucrium chamaedrys L. subsp. chamaedrys	LAMIACEAE	1	null	1	1	1	1	1	2	2	null	null	1	1	3	1	2	null	null	1	null	2	1	null	2	1	1	1	1	1	3	null	null	null	null	1	null	null	null
946	Teucrium montanum L.	LAMIACEAE	1	null	1	1	1	2	1	2	2	1	null	1	1	3	1	1	null	null	1	null	2	1	null	2	1	1	1	1	1	3	null	null	null	null	1	null	null	null
949	Teucrium botrys L.	LAMIACEAE	1	1	1	1	1	null	1	2	1	2	1	1	1	3	1	2	null	null	1	null	2	1	null	2	1	1	1	1	1	3	null	null	null	null	null	null	null	null
950	Scutellaria galericulata L.	LAMIACEAE	1	1	1	1	1	1	1	2	2	null	null	1	1	4	1	2	null	null	1	null	2	1	null	2	1	1	1	1	1	3	null	null	null	null	1	null	null	null
951	Marrubium vulgare L.	LAMIACEAE	1	1	1	1	1	1	1	2	2	null	null	1	1	2	1	2	null	null	1	null	2	1	null	2	1	1	1	1	1	3	null	null	null	null	1	null	null	null
952	Marrubium incanum Desr.	LAMIACEAE	1	1	1	1	1	1	1	2	2	null	null	1	1	2	1	2	null	null	1	null	2	1	null	2	1	1	1	1	1	3	null	null	null	null	1	null	null	null
953	Marrubium peregrinum L.	LAMIACEAE	1	1	1	1	1	1	1	2	2	1	null	1	1	2	1	null	null	null	1	null	2	1	null	2	1	1	1	1	1	3	null	null	null	null	1	null	null	null
954	Melittis melissophyllum L. s.l.	LAMIACEAE	1	1	1	1	1	1	1	2	2	2	null	1	1	2	1	2	null	null	1	null	2	1	null	2	1	1	1	1	1	3	null	null	null	null	1	null	null	null
955	Melittis melissophyllum L. s.l.	LAMIACEAE	1	1	1	1	1	1	1	2	2	2	null	1	1	3	1	2	null	null	1	null	2	1	null	2	1	1	1	1	1	3	null	null	null	null	1	null	null	null
957	Galeopsis ladanum L.	LAMIACEAE	1	1	1	1	1	1	1	2	2	1	null	1	1	3	1	null	null	null	1	null	2	1	null	2	1	1	1	1	1	3	null	null	null	null	1	null	null	null
958	Galeopsis tetrahit L.	LAMIACEAE	1	1	1	1	1	1	1	2	2	1	null	1	1	3	1	2	null	null	1	null	2	1	null	2	1	1	1	1	1	3	null	null	null	null	1	null	null	null
959	Galeopsis speciosa Mill.	LAMIACEAE	1	1	1	1	1	1	1	2	2	null	null	1	1	null	1	2	null	null	1	null	2	1	null	2	1	1	1	1	1	3	null	null	null	null	1	null	null	null
960	Lamium orvala L.	LAMIACEAE	1	1	1	1	1	1	1	2	2	2	null	1	1	3	1	2	null	null	1	null	2	1	null	2	1	1	1	1	1	3	null	null	null	null	1	null	null	null
961	Lamium maculatum L.	LAMIACEAE	1	1	1	1	1	1	1	2	2	2	null	1	1	3	1	2	null	null	1	null	2	1	null	2	1	1	1	1	1	3	null	null	null	null	1	null	null	null
962	Lamium purpureum L.	LAMIACEAE	1	1	1	1	1	1	1	2	2	2	null	1	1	3	1	2	null	null	1	null	2	1	null	2	1	1	1	1	1	3	null	null	null	null	1	null	null	null
963	Lamium amplexicaule L.	LAMIACEAE	1	1	1	1	1	1	1	2	2	2	null	1	1	3	1	2	null	null	1	null	2	1	null	2	1	1	1	1	1	3	null	null	null	null	1	null	null	null
964	Lamium galeobdolon (L.) L. subsp. flavidum (F. Herm.) A. L�ve & D. L�ve	LAMIACEAE	1	1	1	1	1	1	1	2	2	2	null	1	1	3	1	2	null	null	1	null	2	1	null	2	1	1	1	1	1	3	null	null	null	null	1	null	null	null
965	Lamium galeobdolon (L.) L. subsp. montanum (Pers.) Hayek	LAMIACEAE	1	1	1	1	1	1	1	2	2	2	null	1	1	3	1	2	null	null	1	null	2	1	null	2	1	1	1	1	1	3	null	null	null	null	1	null	null	null
966	Leonurus cardiaca L.	LAMIACEAE	1	1	1	1	null	1	1	2	1	1	3	1	1	3	1	2	null	null	1	null	2	1	null	2	1	1	1	1	1	3	null	null	null	null	2	null	null	null
967	Ballota nigra L. subsp. meridionalis (B�g.) B�g.	LAMIACEAE	1	1	1	1	1	1	1	2	2	null	null	1	1	3	1	2	null	null	1	null	2	1	null	2	1	1	1	1	1	3	null	null	null	null	1	null	null	null
968	Prunella laciniata (L.) L.	LAMIACEAE	1	1	1	1	1	1	1	2	1	1	null	1	1	2	1	2	null	null	1	null	2	1	null	2	1	1	1	1	1	3	null	null	null	null	2	null	null	null
969	Prunella vulgaris L. subsp. vulgaris	LAMIACEAE	1	1	1	1	1	null	1	2	2	1	null	1	1	3	1	2	null	null	1	null	2	1	null	2	1	1	1	1	1	3	null	null	null	null	1	null	null	null
970	Prunella grandiflora (L.) Scholler	LAMIACEAE	1	1	1	1	1	null	1	2	2	1	null	1	1	4	1	2	null	null	1	null	2	1	null	2	1	1	1	1	1	3	null	null	null	null	1	null	null	null
971	Melissa officinalis L.	LAMIACEAE	1	1	1	1	1	1	1	2	2	null	null	1	1	3	1	2	null	null	1	null	2	1	null	2	1	1	1	1	1	3	null	null	null	null	1	null	null	null
972	Clinopodium vulgare L. subsp. vulgare	LAMIACEAE	1	1	1	1	1	null	1	2	2	1	null	1	1	3	1	null	null	null	1	null	2	1	null	2	1	1	1	1	1	3	null	null	null	null	1	null	null	null
973	Hyssopus officinalis L. subsp. aristatus (Godr.) Nyman	LAMIACEAE	1	1	1	1	1	2	1	2	2	1	null	1	1	4	1	1	null	null	1	null	2	1	null	2	1	1	1	1	1	3	null	null	null	null	1	null	null	null
974	Origanum vulgare L. subsp. vulgare	LAMIACEAE	1	1	1	1	1	2	1	2	2	1	null	1	1	3	1	2	null	null	1	null	2	1	null	2	1	1	1	1	1	3	null	null	null	null	1	null	null	null
975	Salvia officinalis L.	LAMIACEAE	1	null	1	1	1	1	1	2	2	1	null	1	1	4	1	2	null	null	1	null	2	1	null	2	1	1	1	1	1	3	null	null	null	null	1	null	null	null
976	Salvia pratensis L. subsp. pratensis	LAMIACEAE	1	1	1	1	1	1	1	2	2	2	null	1	1	3	1	2	null	null	1	null	2	1	null	2	1	1	1	1	1	3	null	null	null	null	1	null	null	null
977	Salvia verticillata L. subsp. verticillata	LAMIACEAE	1	1	1	1	1	1	1	2	2	2	null	1	1	4	1	2	null	null	1	null	2	1	null	2	1	1	1	1	1	3	null	null	null	null	1	null	null	null
978	Salvia glutinosa L.	LAMIACEAE	1	1	1	1	1	1	1	2	2	2	null	1	1	3	1	2	null	null	1	null	2	1	null	2	1	1	1	1	1	3	null	null	null	null	1	null	null	null
980	Rosmarinus officinalis L.	LAMIACEAE	1	2	1	1	1	2	1	2	2	1	null	1	1	4	1	1	null	null	1	null	2	1	null	2	1	1	1	1	1	3	null	null	null	null	1	null	null	null
982	Satureja montana L. subsp. variegata (Host) P.W. Ball	LAMIACEAE	1	null	1	1	1	2	1	2	2	1	null	1	1	3	1	1	null	null	1	null	2	1	null	2	1	1	1	1	1	3	null	null	null	null	1	null	null	null
983	Satureja subspicata Bartl. ex Vis. subsp. liburnica �ilic	LAMIACEAE	1	null	1	1	1	2	1	2	2	1	null	1	1	3	1	1	null	null	1	null	2	1	null	2	1	1	1	1	1	3	null	null	null	null	1	null	null	null
984	Clinopodium thymifolium (Scop.) Kuntze	LAMIACEAE	1	1	1	1	1	2	1	2	2	1	null	1	1	3	1	2	null	null	1	null	2	1	null	2	1	1	1	1	1	3	null	null	null	null	1	null	null	null
985	Glechoma hederacea L.	LAMIACEAE	1	1	1	1	1	1	1	2	2	2	null	1	1	4	1	2	null	null	1	null	2	1	null	2	1	1	1	1	1	3	null	null	null	null	1	null	null	null
986	Nepeta cataria L.	LAMIACEAE	1	1	1	1	1	1	1	2	2	null	null	1	1	2	1	2	null	null	1	null	2	1	null	2	1	1	1	1	1	3	null	null	null	null	1	null	null	null
988	Stachys sylvatica L.	LAMIACEAE	1	1	1	1	1	1	1	2	2	2	null	1	1	3	1	2	null	null	1	null	2	1	null	2	1	1	1	1	1	3	null	null	null	null	1	null	null	null
989	Stachys palustris L.	LAMIACEAE	1	1	1	1	1	1	1	2	2	null	null	1	1	3	1	null	null	null	1	null	2	1	null	2	1	1	1	1	1	3	null	null	null	null	1	null	null	null
990	Stachys recta L. subsp. recta	LAMIACEAE	1	1	1	1	1	1	1	2	2	1	null	1	1	3	1	1	null	null	1	null	2	1	null	2	1	1	1	1	1	3	null	null	null	null	1	null	null	null
991	Stachys recta L. subsp. grandiflora (Caruel) Arcang.	LAMIACEAE	1	1	1	1	1	1	1	2	2	1	null	1	1	3	1	1	null	null	1	null	2	1	null	2	1	1	1	1	1	3	null	null	null	null	1	null	null	null
992	Stachys recta L. subsp. subcrenata (Vis.) Briq.	LAMIACEAE	1	1	1	1	1	1	1	2	2	1	null	1	1	3	1	1	null	null	1	null	2	1	null	2	1	1	1	1	1	3	null	null	null	null	1	null	null	null
993	Stachys annua (L.) L. subsp. annua	LAMIACEAE	1	1	1	1	1	1	1	2	2	1	null	1	1	3	1	null	null	null	1	null	2	1	null	2	1	1	1	1	1	3	null	null	null	null	1	null	null	null
994	Stachys officinalis (L.) Trevis.	LAMIACEAE	1	1	1	1	1	1	1	2	2	null	null	1	1	3	1	2	null	null	1	null	2	1	null	2	1	1	1	1	1	3	null	null	null	null	1	null	null	null
995	Clinopodium acinos (L.) Kuntze subsp. villosum (Gaudin) Peruzzi & F. Conti	LAMIACEAE	1	null	1	1	1	1	1	2	2	1	null	1	1	4	1	1	null	null	1	null	2	1	null	2	1	1	1	1	1	3	null	null	null	null	1	null	null	null
996	Clinopodium nepeta (L.) Kuntze subsp. nepeta	LAMIACEAE	1	1	1	1	1	1	1	2	2	null	null	1	1	3	1	2	null	null	1	null	2	1	null	2	1	1	1	1	1	3	null	null	null	null	1	null	null	null
997	Clinopodium nepeta (L.) Kuntze subsp. sylvaticum (Bromf.) Peruzzi & F. Conti	LAMIACEAE	1	1	1	1	1	1	1	2	2	null	null	1	1	3	1	2	null	null	1	null	2	1	null	2	1	1	1	1	1	3	null	null	null	null	1	null	null	null
998	Thymus longicaulis C. Presl subsp. longicaulis	LAMIACEAE	1	null	1	1	1	2	1	2	2	1	null	1	1	3	1	null	null	null	1	null	2	1	null	2	1	1	1	1	1	3	null	null	null	null	1	null	null	null
999	Thymus pulegioides L.	LAMIACEAE	1	null	1	1	1	2	1	2	2	1	null	1	1	3	1	1	null	null	1	null	2	1	null	2	1	1	1	1	1	3	null	null	null	null	1	null	null	null
1022	Borago pygmaea (DC.) Chater & Greuter	BORAGINACEAE	1	1	1	1	1	null	1	1	2	1	null	1	1	4	1	null	null	null	1	null	1	1	null	2	1	1	1	1	1	3	null	null	null	null	null	null	null	null
1035	Heliotropium europaeum L.	BORAGINACEAE	1	1	1	1	1	2	1	1	2	1	null	1	1	2	1	2	null	null	1	null	1	1	null	2	1	1	1	1	1	3	null	null	null	null	1	null	null	null
1036	Lithospermum officinale L.	BORAGINACEAE	1	1	1	1	1	2	1	1	2	1	null	1	1	3	1	1	null	null	1	null	1	1	null	2	1	1	1	1	1	3	null	null	null	null	1	null	null	null
1037	Buglossoides purpurocaerulea (L.) I.M. Johnst.	BORAGINACEAE	1	1	1	1	1	2	1	1	2	1	null	1	1	4	1	null	null	null	1	null	1	1	null	2	1	1	1	1	1	3	null	null	null	null	1	null	null	null
1038	Buglossoides arvensis (L.) I.M. Johnst. s.l.	BORAGINACEAE	1	1	1	1	1	2	1	1	2	1	null	1	1	2	1	null	null	null	1	null	1	1	null	2	1	1	1	1	1	3	null	null	null	null	1	null	null	null
1039	Onosma helvetica Boiss. em. Teppner subsp. fallax (Borb�s) Teppner	BORAGINACEAE	1	1	1	1	1	2	1	1	2	1	null	1	1	3	1	1	null	null	1	null	1	1	null	2	1	1	1	1	1	3	null	null	null	null	1	null	null	null
1040	Onosma echioides (L.) L. subsp. dalmatica (Scheele) Peruzzi & N.G. Passal.	BORAGINACEAE	1	1	1	1	1	2	1	1	2	1	null	1	1	3	1	1	null	null	1	null	1	1	null	2	1	1	1	1	1	3	null	null	null	null	1	null	null	null
1041	Onosma visianii Clementi	BORAGINACEAE	1	1	1	1	1	2	1	1	2	1	null	1	1	3	1	1	null	null	1	null	1	1	null	2	1	1	1	1	1	3	null	null	null	null	1	null	null	null
1042	Cerinthe minor L. subsp. minor	BORAGINACEAE	1	1	1	1	1	2	1	1	2	null	null	1	1	3	1	1	null	null	1	null	1	1	null	2	1	1	1	1	1	3	null	null	null	null	1	null	null	null
1043	Echium vulgare L. subsp. vulgare	BORAGINACEAE	1	1	1	1	1	2	1	1	2	1	null	1	1	4	1	1	null	null	1	null	2	1	null	2	1	1	1	1	1	3	null	null	null	null	1	null	null	null
1045	Echium italicum L. subsp. italicum	BORAGINACEAE	1	1	1	1	1	2	1	1	2	1	null	1	1	4	1	1	null	null	1	null	2	1	null	2	1	1	1	1	1	3	null	null	null	null	1	null	null	null
1046	Pulmonaria officinalis L.	BORAGINACEAE	1	1	1	1	1	2	1	1	2	1	null	1	1	4	1	2	null	null	1	null	1	1	null	2	1	1	1	1	1	3	null	null	null	null	1	null	null	null
1047	Pulmonaria australis (Murr) W. Sauer	BORAGINACEAE	1	1	1	1	1	2	1	1	2	1	null	1	1	4	1	null	null	null	1	null	1	1	null	2	1	1	1	1	1	3	null	null	null	null	1	null	null	null
1048	Symphytum officinale L.	BORAGINACEAE	1	1	1	1	1	2	1	1	2	1	null	1	1	3	1	2	null	null	1	null	1	1	null	2	1	1	1	1	1	3	null	null	null	null	1	null	null	null
1049	Symphytum officinale L.	BORAGINACEAE	1	1	1	1	1	2	1	1	2	1	null	1	1	3	1	2	null	null	1	null	1	1	null	2	1	1	1	1	1	3	null	null	null	null	1	null	null	null
1050	Symphytum tuberosum L. subsp. angustifolium (A. Kern.) Nyman	BORAGINACEAE	1	1	1	1	1	2	1	1	2	1	null	1	1	3	1	null	null	null	1	null	1	1	null	2	1	1	1	1	1	3	null	null	null	null	1	null	null	null
1051	Symphytum bulbosum K.F. Schimp.	BORAGINACEAE	1	null	1	1	1	2	1	1	2	1	null	1	1	3	1	2	null	null	1	null	1	1	null	2	1	1	1	1	1	3	null	null	null	null	1	null	null	null
1053	Anchusa azurea Mill.	BORAGINACEAE	1	1	1	1	1	2	1	1	2	1	null	1	1	4	1	2	null	null	1	null	1	1	null	2	1	1	1	1	1	3	null	null	null	null	1	null	null	null
1054	Borago officinalis L.	BORAGINACEAE	1	1	1	1	1	2	1	1	2	1	null	1	1	4	1	2	null	null	1	null	1	1	null	2	1	1	1	1	1	3	null	null	null	null	1	null	null	null
1056	Cynoglossum creticum Mill.	BORAGINACEAE	1	1	1	1	1	2	1	1	2	1	null	1	1	4	1	null	null	null	1	null	1	1	null	2	1	1	1	1	1	3	null	null	null	null	1	null	null	null
1058	Myosotis arvensis (L.) Hill subsp. arvensis	BORAGINACEAE	1	1	1	1	1	2	1	1	2	1	null	1	1	4	1	null	null	null	1	null	1	1	null	2	1	1	1	1	1	3	null	null	null	null	1	null	null	null
1060	Lappula squarrosa (Retz.) Dumort.	BORAGINACEAE	1	1	1	1	1	2	1	1	2	1	null	1	1	4	1	1	null	null	1	null	1	1	null	2	1	1	1	1	1	3	null	null	null	null	1	null	null	null
1124	Gnaphalium uliginosum L.	ASTERACEAE	1	null	1	1	1	2	1	1	2	1	null	1	1	3	1	1	null	null	2	1	1	1	null	2	1	2	1	1	1	3	null	null	null	null	1	null	null	2
1158	Dichrocephala integrifolia (L. f.) Kuntze	ASTERACEAE	1	1	1	1	1	1	1	1	2	null	null	1	1	3	1	2	null	null	2	1	1	1	null	2	1	2	1	1	1	3	null	null	null	null	null	null	null	2
1179	Erigeron annuus (L.) Desf. subsp. annuus	ASTERACEAE	1	1	1	1	1	null	1	1	2	1	null	1	1	2	1	null	null	null	2	1	1	1	null	2	1	2	1	1	1	3	null	null	null	null	1	null	null	1
1180	Erigeron canadensis L.	ASTERACEAE	1	1	1	1	1	null	1	1	2	1	null	1	1	2	1	1	null	null	2	1	1	1	null	2	1	2	1	1	1	3	null	null	null	null	1	null	null	1
1196	Rudbeckia laciniata L.	ASTERACEAE	1	1	1	1	null	1	1	1	1	null	1	1	1	3	1	2	null	null	2	1	1	1	null	2	1	2	1	1	1	3	null	null	null	null	null	null	1	1
1208	Eupatorium cannabinum L. subsp. cannabinum	ASTERACEAE	1	1	1	1	2	1	1	2	1	1	2	1	1	3	1	null	null	null	2	1	1	1	null	2	1	2	1	1	1	3	null	null	null	null	1	null	null	2
1209	Solidago virgaurea L. subsp. virgaurea	ASTERACEAE	1	1	1	1	1	null	1	1	2	1	null	1	1	3	1	null	null	null	2	1	1	1	null	2	1	2	1	1	1	3	null	null	null	null	1	null	null	1
1210	Solidago gigantea Aiton	ASTERACEAE	1	1	1	1	1	null	1	1	2	1	null	1	1	3	1	1	null	null	2	1	1	1	null	2	1	2	1	1	1	3	null	null	null	null	1	null	null	1
1211	Galatella linosyris (L.) Rchb.f. subsp. linosyris	ASTERACEAE	1	1	1	1	1	2	1	1	2	1	null	1	1	3	1	1	null	null	2	1	1	1	null	2	1	2	1	1	1	3	null	null	null	null	1	null	null	2
1213	Symphyotrichum squamatum (Spreng.) G.L. Nesom	ASTERACEAE	1	1	1	1	1	2	1	1	2	1	null	1	1	3	1	1	null	null	2	1	1	1	null	2	1	2	1	1	1	3	null	null	null	null	1	null	null	1
1214	Symphyotrichum novi-belgii (L.) G.L. Nesom	ASTERACEAE	1	1	1	1	1	2	1	1	2	1	null	1	1	3	1	1	null	null	2	1	1	1	null	2	1	2	1	1	1	3	null	null	null	null	1	null	null	1
1216	Erigeron bonariensis L.	ASTERACEAE	1	1	1	1	1	2	1	1	2	1	null	1	1	2	1	1	null	null	2	1	1	1	null	2	1	2	1	1	1	3	null	null	null	null	1	null	null	2
1217	Erigeron sumatrensis Retz.	ASTERACEAE	1	1	1	1	1	2	1	1	2	1	null	1	1	2	1	1	null	null	2	1	1	1	null	2	1	2	1	1	1	3	null	null	null	null	1	null	null	2
1219	Erigeron acris L. subsp. acris	ASTERACEAE	1	1	1	1	1	null	1	1	2	1	null	1	1	3	1	null	null	null	2	1	1	1	null	2	1	2	1	1	1	3	null	null	null	null	1	null	null	1
1220	Erigeron karvinskianus DC.	ASTERACEAE	1	null	1	1	1	null	1	1	2	1	null	1	1	3	1	null	null	null	2	1	1	1	null	2	1	2	1	1	1	3	null	null	null	null	1	null	null	1
1221	Bellis perennis L.	ASTERACEAE	1	null	1	1	1	null	1	1	2	1	null	1	1	2	1	null	null	null	2	1	1	1	null	2	1	2	1	1	1	3	null	null	null	null	1	null	null	1
1222	Filago germanica (L.) Huds.	ASTERACEAE	1	null	1	1	1	2	1	1	2	1	null	1	1	3	1	1	null	null	2	1	1	1	null	2	1	2	1	1	1	3	null	null	null	null	1	null	null	2
1223	Filago pyramidata L.	ASTERACEAE	1	1	1	1	1	2	1	1	2	1	null	1	1	3	1	1	null	null	2	1	1	1	null	2	1	2	1	1	1	3	null	null	null	null	1	null	null	2
1224	Filago minima (Sm.) Pers.	ASTERACEAE	1	1	1	1	1	2	1	1	2	1	null	1	1	3	1	1	null	null	2	1	1	1	null	2	1	2	1	1	1	3	null	null	null	null	1	null	null	2
1225	Antennaria dioica (L.) Gaertn.	ASTERACEAE	1	null	1	1	1	2	1	1	2	1	null	1	1	2	1	1	null	null	2	1	1	1	null	2	1	2	1	1	1	3	null	null	null	null	1	null	null	2
1226	Helichrysum italicum (Roth) G. Don subsp. italicum	ASTERACEAE	1	null	1	1	1	2	1	1	2	1	null	1	1	3	1	1	null	null	2	1	1	1	null	2	1	2	1	1	1	3	null	null	null	null	1	null	null	2
1227	Inula helenium L.	ASTERACEAE	1	null	1	1	1	null	1	1	2	1	null	1	1	3	1	null	null	null	2	1	1	1	null	2	1	2	1	1	1	3	null	null	null	null	1	null	null	1
1228	Inula salicina L.	ASTERACEAE	1	1	1	1	1	null	1	1	2	1	null	1	1	3	1	1	null	null	2	1	1	1	null	2	1	2	1	1	1	3	null	null	null	null	1	null	null	1
1229	Inula spiraeifolia L.	ASTERACEAE	1	1	1	1	1	null	1	1	2	1	null	1	1	3	1	1	null	null	2	1	1	1	null	2	1	2	1	1	1	3	null	null	null	null	1	null	null	1
1230	Inula hirta L.	ASTERACEAE	1	null	1	1	1	null	1	1	2	null	null	1	1	3	1	1	null	null	2	1	1	1	null	2	1	2	1	1	1	3	null	null	null	null	1	null	null	1
1231	Inula ensifolia L.	ASTERACEAE	1	1	1	1	1	2	1	1	2	1	null	1	1	3	1	1	null	null	2	1	1	1	null	2	1	2	1	1	1	3	null	null	null	null	1	null	null	1
1232	Inula britannica L. subsp. britannica	ASTERACEAE	1	1	1	1	1	null	1	1	2	1	null	1	1	3	1	null	null	null	2	1	1	1	null	2	1	2	1	1	1	3	null	null	null	null	1	null	null	1
1233	Limbarda crithmoides (L.) Dumort. subsp. longifolia (Arcang.) Greuter	ASTERACEAE	1	null	1	1	1	2	1	1	2	1	null	2	1	3	1	1	null	null	2	1	1	1	null	2	1	2	1	1	1	3	null	null	null	null	1	null	null	1
1236	Dittrichia viscosa (L.) Greuter subsp. viscosa	ASTERACEAE	1	1	1	1	1	1	1	1	2	1	null	1	1	3	1	1	null	null	2	1	1	1	null	2	1	2	1	1	1	3	null	null	null	null	1	null	null	1
1242	Chelidonium majus L.	PAPAVERACEAE	1	1	1	1	2	1	1	1	1	1	1	1	1	3	2	2	null	null	1	null	1	1	null	1	1	1	1	1	1	1	null	null	null	null	null	2	null	null
1243	Papaver rhoeas L. subsp. rhoeas	PAPAVERACEAE	1	1	1	1	null	null	1	1	1	1	1	1	1	3	2	2	null	null	1	null	1	1	null	1	1	1	1	1	1	1	null	null	null	null	1	null	null	null
1244	Pulicaria dysenterica (L.) Bernh.	ASTERACEAE	1	1	1	1	1	2	1	1	2	2	null	1	1	3	1	1	null	null	2	1	1	1	null	2	1	2	1	1	1	3	null	null	null	null	1	null	null	1
1245	Carpesium cernuum L.	ASTERACEAE	1	1	1	1	1	null	1	1	2	1	null	1	1	3	1	2	null	null	2	1	1	1	null	2	1	2	1	1	1	3	null	null	null	null	1	null	null	2
1246	Carpesium abrotanoides L.	ASTERACEAE	1	1	1	1	1	null	1	1	2	1	null	1	1	3	1	2	null	null	2	1	1	1	null	2	1	2	1	1	1	3	null	null	null	null	1	null	null	2
1247	Buphthalmum salicifolium L. subsp. salicifolium	ASTERACEAE	1	1	1	1	1	null	1	1	2	1	null	1	1	3	1	1	null	null	2	1	1	1	null	2	1	2	1	1	1	3	null	null	null	null	1	null	null	1
1248	Bidens cernuus L.	ASTERACEAE	1	null	1	1	1	null	1	2	2	1	null	1	1	3	1	1	null	null	2	1	1	1	null	2	1	2	1	1	1	3	null	null	null	null	null	null	null	null
1249	Bidens tripartitus L. subsp. tripartitus	ASTERACEAE	1	1	1	1	2	1	1	2	1	1	2	1	1	3	1	null	null	null	2	1	1	1	null	2	1	2	1	1	1	3	null	null	null	null	1	null	null	2
1250	Bidens bipinnatus L.	ASTERACEAE	1	1	1	1	2	1	1	2	1	1	1	1	1	3	1	2	null	null	2	1	1	1	null	2	1	2	1	1	1	3	null	null	null	null	null	2	2	2
1251	Bidens frondosus L.	ASTERACEAE	1	1	1	1	2	null	1	2	1	1	1	1	1	3	1	2	null	null	2	1	1	1	null	2	1	2	1	1	1	3	null	null	null	null	null	2	1	2
1252	Helianthus tuberosus L.	ASTERACEAE	1	1	1	1	1	null	1	1	2	1	null	1	1	3	1	null	null	null	2	1	1	1	null	2	1	2	1	1	1	3	null	null	null	null	1	null	null	1
1253	Galinsoga parviflora Cav.	ASTERACEAE	1	1	1	1	1	null	1	2	2	1	null	1	1	2	1	2	null	null	2	1	1	1	null	2	1	2	1	1	1	3	null	null	null	null	1	null	null	1
1255	Matricaria chamomilla L.	ASTERACEAE	1	1	1	1	null	null	1	1	1	1	1	1	1	2	1	null	null	null	2	1	1	1	null	2	1	2	1	1	1	3	null	null	null	null	null	null	2	1
1256	Matricaria discoidea DC.	ASTERACEAE	1	1	1	1	1	null	1	1	1	1	1	1	1	3	1	null	null	null	2	1	1	1	null	2	1	2	1	1	1	3	null	null	null	null	null	null	2	2
1257	Glebionis segetum (L.) Fourr.	ASTERACEAE	1	null	1	1	1	null	1	1	1	1	1	1	1	3	1	null	null	null	2	1	1	1	null	2	1	2	1	1	1	3	null	null	null	null	null	null	1	1
1258	Leucanthemum ircutianum Turcz. ex DC. subsp. ircutianum	ASTERACEAE	1	1	1	1	1	null	1	1	2	1	null	1	1	2	1	null	null	null	2	1	1	1	null	2	1	2	1	1	1	3	null	null	null	null	1	null	null	1
1259	Leucanthemum platylepis Borb�s	ASTERACEAE	1	1	1	1	1	null	1	1	2	1	null	1	1	2	1	2	null	null	2	1	1	1	null	2	1	2	1	1	1	3	null	null	null	null	1	null	null	1
1260	Anthemis arvensis L. subsp. arvensis	ASTERACEAE	1	null	1	1	1	null	1	1	1	1	1	1	1	2	1	null	null	null	2	1	1	1	null	2	1	2	1	1	1	3	null	null	null	null	null	2	2	1
1261	Cota altissima (L.) J. Gay	ASTERACEAE	1	null	1	1	1	null	1	1	1	1	1	1	1	2	1	null	null	null	2	1	1	1	null	2	1	2	1	1	1	3	null	null	null	null	null	2	2	1
1262	Cota austriaca (Jacq.) Sch.Bip.	ASTERACEAE	1	null	1	1	1	null	1	1	1	null	1	1	1	2	1	null	null	null	2	1	1	1	null	2	1	2	1	1	1	3	null	null	null	null	null	null	null	1
1263	Achillea millefolium L. subsp. millefolium	ASTERACEAE	1	null	1	1	null	null	1	1	1	1	1	1	1	2	1	2	null	null	2	1	1	1	null	2	1	2	1	1	1	3	null	null	null	null	null	2	2	1
1264	Achillea roseoalba Ehrend.	ASTERACEAE	1	null	1	1	null	null	1	1	1	1	1	1	1	3	1	2	null	null	2	1	1	1	null	2	1	2	1	1	1	3	null	null	null	null	null	2	2	1
1265	Achillea virescens (Fenzl) Heimerl	ASTERACEAE	1	null	1	1	null	null	1	1	1	1	1	1	1	2	1	2	null	null	2	1	1	1	null	2	1	2	1	1	1	3	null	null	null	null	null	2	null	1
1266	Tanacetum corymbosum (L.) Sch.Bip. subsp. corymbosum	ASTERACEAE	1	1	1	1	2	1	1	1	1	1	1	1	1	2	1	2	null	null	2	1	1	1	null	2	1	2	1	1	1	3	null	null	null	null	null	null	null	1
1267	Tanacetum vulgare L. subsp. vulgare	ASTERACEAE	1	1	1	1	1	1	1	1	1	1	1	1	1	3	1	2	null	null	2	1	1	1	null	2	1	2	1	1	1	3	null	null	null	null	null	null	2	2
1272	Artemisia caerulescens L. subsp. caerulescens	ASTERACEAE	1	null	1	1	1	null	1	1	2	1	null	1	1	3	1	null	null	null	2	1	1	1	null	2	1	2	1	1	1	3	null	null	null	null	1	null	null	2
1274	Artemisia absinthium L.	ASTERACEAE	1	null	1	1	null	null	1	1	1	1	1	1	1	3	1	2	null	null	2	1	1	1	null	2	1	2	1	1	1	3	null	null	null	null	null	2	2	2
1275	Senecio inaequidens DC.	ASTERACEAE	1	1	1	1	1	2	1	1	2	1	null	1	1	3	1	1	null	null	2	1	1	1	null	2	1	2	1	1	1	3	null	null	null	null	1	null	null	1
1277	Jacobaea paludosa (L.) G.Gaertn.	B.Mey. & Scherb. subsp. angustifolia (Holub) B. Nord. & Greuter	ASTERACEAE	1	1	1	1	1	1	1	1	2	1	null	1	1	3	1	null	null	null	2	1	1	1	null	2	1	2	1	1	1	1	null	null	null	null	1	null	null	1
1278	Jacobaea erucifolia (L.) G.Gaertn.	B.Mey. & Scherb. subsp. erucifolia	ASTERACEAE	1	1	1	1	1	2	1	1	1	1	1	1	1	3	1	2	null	null	2	1	1	1	null	2	1	2	1	1	1	1	null	null	null	null	null	2	null	1
1279	Jacobaea aquatica (Hill) G .Gaertn.	B. Mey. & Scherb.	ASTERACEAE	1	1	1	1	1	2	1	1	1	1	1	1	1	3	1	2	null	null	2	1	1	1	null	2	1	2	1	1	1	1	null	null	null	null	null	null	null	1
1280	Jacobaea vulgaris Gaertn. subsp. vulgaris	ASTERACEAE	1	1	1	1	1	2	1	1	1	1	1	1	1	3	1	2	null	null	2	1	1	1	null	2	1	2	1	1	1	3	null	null	null	null	null	null	null	1
1281	Jacobaea aquatica (Hill) G .Gaertn.	B. Mey. & Scherb.	ASTERACEAE	1	1	1	1	1	2	1	1	1	1	1	1	1	3	1	null	null	null	2	1	1	1	null	2	1	2	1	1	1	1	null	null	null	null	null	null	1	1
1282	Senecio vulgaris L.	ASTERACEAE	1	1	1	1	1	null	1	1	1	1	1	1	1	3	1	null	null	null	2	1	1	1	null	2	1	2	1	1	1	3	null	null	null	null	null	null	null	2
1283	Calendula arvensis (Vaill.) L.	ASTERACEAE	1	1	1	1	1	null	1	1	2	1	null	1	1	3	1	null	null	null	2	1	1	1	null	2	1	2	1	1	1	3	null	null	null	null	1	null	null	1
1284	Arctium lappa L.	ASTERACEAE	1	1	1	1	1	null	1	1	2	2	null	1	1	3	1	2	null	null	2	1	1	1	null	2	1	2	1	1	1	3	null	null	null	null	null	null	null	2
1285	Arctium minus (Hill) Bernh.	ASTERACEAE	1	1	1	1	1	null	1	1	2	2	null	1	1	3	1	2	null	null	2	1	1	1	null	2	1	2	1	1	1	3	null	null	null	null	null	null	null	2
1286	Petasites hybridus (L.) G.Gaertn.	B.Mey. & Scherb. subsp. hybridus	ASTERACEAE	1	1	1	1	1	1	1	1	2	2	null	1	1	3	1	2	null	null	2	1	1	1	null	2	1	2	1	1	1	1	null	null	null	null	1	null	null	2
1287	Tussilago farfara L.	ASTERACEAE	1	1	1	1	1	1	1	1	2	2	null	1	1	3	1	2	null	null	2	1	1	1	null	2	1	2	1	1	1	3	null	null	null	null	1	null	null	1
1312	Carduus acanthoides L.	ASTERACEAE	1	1	1	1	1	1	2	1	1	1	1	1	1	3	1	1	null	null	2	1	1	1	null	2	1	2	1	1	1	3	null	null	null	null	1	null	1	2
1313	Carduus collinus Waldst. & Kit. subsp. cylindricus (Borb�s) So�	ASTERACEAE	1	1	1	1	1	1	2	1	1	1	1	1	1	3	1	1	null	null	2	1	1	1	null	2	1	2	1	1	1	3	null	null	null	null	1	null	1	2
1316	Carduus nutans L. subsp. micropterus (Borb�s) Hayek	ASTERACEAE	1	1	1	1	1	1	2	1	1	1	1	1	1	3	1	1	null	null	2	1	1	1	null	2	1	2	1	1	1	3	null	null	null	null	null	null	1	2
1317	Carduus tenuiflorus Curtis	ASTERACEAE	1	null	1	1	1	1	2	1	1	1	1	1	1	3	1	1	null	null	2	1	1	1	null	2	1	2	1	1	1	3	null	null	null	null	null	null	1	2
1318	Cirsium oleraceum (L.) Scop.	ASTERACEAE	1	1	1	1	1	1	2	1	1	1	1	1	1	3	1	1	null	null	2	1	1	1	null	2	1	2	1	1	1	3	null	null	null	null	null	null	null	2
1319	Cirsium vulgare (Savi) Ten. subsp. vulgare	ASTERACEAE	1	1	1	1	1	null	2	1	1	1	1	1	1	3	1	1	null	null	2	1	1	1	null	2	1	2	1	1	1	3	null	null	null	null	null	null	null	2
1320	Cirsium eriophorum (L.) Scop. subsp. eriophorum	ASTERACEAE	1	1	1	1	1	1	2	1	1	1	1	1	1	3	1	1	null	null	2	1	1	1	null	2	1	2	1	1	1	3	null	null	null	null	null	null	null	2
1322	Cirsium arvense (L.) Scop.	ASTERACEAE	1	1	1	1	1	1	2	1	1	1	1	1	1	3	1	1	null	null	2	1	1	1	null	2	1	2	1	1	1	3	null	null	null	null	null	null	null	2
1323	Cirsium canum (L.) All.	ASTERACEAE	1	null	1	1	1	1	2	1	1	1	1	1	1	3	1	1	null	null	2	1	1	1	null	2	1	2	1	1	1	3	null	null	null	null	null	null	null	2
1324	Cirsium pannonicum (L. f.) Link	ASTERACEAE	1	1	1	1	1	null	2	1	2	null	null	1	1	3	1	null	null	null	2	1	1	1	null	2	1	2	1	1	1	3	null	null	null	null	null	null	null	2
1325	Cirsium palustre (L.) Scop.	ASTERACEAE	1	null	1	1	1	null	2	1	1	1	1	1	1	3	1	1	null	null	2	1	1	1	null	2	1	2	1	1	1	3	null	null	null	null	null	null	null	2
1326	Silybum marianum (L.) Gaertn.	ASTERACEAE	1	1	1	1	1	1	2	1	2	null	null	1	1	3	1	null	null	null	2	1	1	1	null	2	1	2	1	1	1	3	null	null	null	null	null	null	null	2
1329	Crupina vulgaris Cass.	ASTERACEAE	1	1	1	1	1	2	1	1	1	1	1	1	1	3	1	null	null	null	2	1	1	1	null	2	1	2	1	1	1	3	null	null	null	null	null	2	null	2
1330	Serratula tinctoria L. subsp. tinctoria	ASTERACEAE	1	1	1	1	1	null	1	1	1	1	1	1	1	3	1	2	null	null	2	1	1	1	null	2	1	2	1	1	1	3	null	null	null	null	null	null	null	2
1332	Carthamus lanatus L.	ASTERACEAE	1	null	1	1	1	1	2	1	1	null	1	1	1	3	1	null	null	null	2	1	1	1	null	2	1	2	1	1	1	3	null	null	null	null	null	null	null	2
1333	Carlina acaulis L. subsp. acaulis	ASTERACEAE	1	null	1	1	1	null	2	1	1	1	1	1	1	3	1	null	null	null	2	1	1	1	null	2	1	2	1	1	1	3	null	null	null	null	null	null	1	1
1334	Carlina vulgaris L. subsp. vulgaris	ASTERACEAE	1	1	1	1	1	1	2	1	1	1	1	1	1	3	1	1	null	null	2	1	1	1	null	2	1	2	1	1	1	3	null	null	null	null	null	null	1	1
1335	Carlina corymbosa L.	ASTERACEAE	1	1	1	1	1	1	2	1	1	1	1	1	1	3	1	1	null	null	2	1	1	1	null	2	1	2	1	1	1	3	null	null	null	null	null	null	1	1
1336	Echinops ritro L. subsp. ruthenicus (M. Bieb.) Nyman	ASTERACEAE	1	1	1	1	1	1	2	1	1	1	1	1	1	4	1	null	null	null	2	1	1	1	null	2	1	2	1	1	1	3	null	null	null	null	null	null	null	2
1337	Echinops sphaerocephalus L. subsp. sphaerocephalus	ASTERACEAE	1	1	1	1	1	1	2	1	1	1	1	1	1	4	1	1	null	null	2	1	1	1	null	2	1	2	1	1	1	3	null	null	null	null	null	null	null	2
1338	Echinops exaltatus Schrad.	ASTERACEAE	1	1	1	1	1	1	2	1	1	1	1	1	1	4	1	null	null	null	2	1	1	1	null	2	1	2	1	1	1	3	null	null	null	null	null	null	1	2
1340	Centaurea rupestris L.	ASTERACEAE	1	1	1	1	1	2	1	1	1	1	1	1	1	3	1	2	null	null	2	1	1	1	null	2	1	2	1	1	1	3	null	null	null	null	null	2	null	2
1341	Centaurea dichroantha A. Kern.	ASTERACEAE	1	1	1	1	1	null	1	1	1	1	1	1	1	3	1	2	null	null	2	1	1	1	null	2	1	2	1	1	1	3	null	null	null	null	null	2	null	2
1342	Cyanus segetum Hill	ASTERACEAE	1	1	1	1	1	2	1	1	2	1	null	1	1	4	1	null	null	null	2	1	1	1	null	2	1	2	1	1	1	3	null	null	null	null	1	null	null	2
1343	Cyanus triumfetti (All.) Dost�l ex �. L�ve & D. L�ve	ASTERACEAE	1	1	1	1	1	null	1	1	2	1	null	1	1	4	1	null	null	null	2	1	1	1	null	2	1	2	1	1	1	3	null	null	null	null	1	null	null	2
1345	Centaurea kartschiana Scop. subsp. kartschiana	ASTERACEAE	1	null	1	1	1	2	1	1	1	1	1	1	1	3	1	null	null	null	2	1	1	1	null	2	1	2	1	1	1	3	null	null	null	null	null	2	null	2
1346	Centaurea stoebe L. s.l.	ASTERACEAE	1	1	1	1	1	2	1	1	1	1	1	1	1	3	1	2	null	null	2	1	1	1	null	2	1	2	1	1	1	3	null	null	null	null	null	2	2	2
1347	Centaurea deusta Ten. subsp. splendens (Arcang.) Matth�s & Pignatti	ASTERACEAE	1	1	1	1	1	null	1	1	1	1	1	1	1	3	1	2	null	null	2	1	1	1	null	2	1	2	1	1	1	3	null	null	null	null	null	2	null	2
1348	Centaurea jacea L. subsp. weldeniana (Rchb.) Greuter	ASTERACEAE	1	1	1	1	1	2	1	1	2	1	null	1	1	3	1	null	null	null	2	1	1	1	null	2	1	2	1	1	1	3	null	null	null	null	1	null	null	2
1349	Centaurea jacea L. subsp. angustifolia (DC.) Gremli	ASTERACEAE	1	1	1	1	1	2	1	1	2	1	null	1	1	3	1	null	null	null	2	1	1	1	null	2	1	2	1	1	1	3	null	null	null	null	1	null	null	2
1350	Centaurea nigrescens Willd. subsp. nigrescens	ASTERACEAE	1	1	1	1	1	2	1	1	2	1	null	1	1	3	1	null	null	null	2	1	1	1	null	2	1	2	1	1	1	3	null	null	null	null	null	null	null	2
1351	Centaurea solstitialis L. subsp. solstitialis	ASTERACEAE	1	1	1	1	1	null	1	1	1	null	1	1	1	3	1	null	null	null	2	1	1	1	null	2	1	2	1	1	1	3	null	null	null	null	null	2	null	2
1352	Centaurea calcitrapa L.	ASTERACEAE	1	1	1	1	1	null	1	1	1	1	1	1	1	3	1	2	null	null	2	1	1	1	null	2	1	2	1	1	1	3	null	null	null	null	null	2	1	2
1353	Centaurea cristata Bartl.	ASTERACEAE	1	1	1	1	1	null	1	1	1	1	1	1	1	3	1	2	null	null	2	1	1	1	null	2	1	2	1	1	1	3	null	null	null	null	null	2	null	2
1354	Centaurea diffusa Lam.	ASTERACEAE	1	null	1	1	1	2	1	1	1	1	1	1	1	3	1	null	null	null	2	1	1	1	null	2	1	2	1	1	1	3	null	null	null	null	null	2	null	2
1360	Tragopogon crocifolius L. subsp. crocifolius	ASTERACEAE	1	1	1	1	1	2	1	1	2	1	null	1	1	3	2	1	null	null	2	2	2	1	null	2	1	2	1	1	1	null	null	null	null	null	1	null	null	null
1396	Cichorium intybus L.	ASTERACEAE	1	1	1	1	1	null	1	1	1	1	1	1	1	4	null	1	null	null	2	2	2	1	null	2	1	2	1	1	1	null	null	null	null	null	null	null	1	null
1397	Lapsana communis L. subsp. communis	ASTERACEAE	1	1	1	1	1	1	1	1	2	null	null	1	1	3	null	2	null	null	2	2	2	1	null	2	1	2	1	1	1	null	null	null	null	null	1	null	null	null
1399	Hyoseris scabra L.	ASTERACEAE	1	null	1	1	1	null	1	1	1	1	1	1	1	3	null	1	null	null	2	2	2	1	null	2	1	2	1	1	1	null	null	null	null	null	null	null	1	null
1400	Rhagadiolus edulis Gaertn.	ASTERACEAE	1	1	1	1	1	null	1	1	1	1	1	1	1	3	null	2	null	null	2	2	2	1	null	2	1	2	1	1	1	null	null	null	null	null	null	null	1	null
1401	Chondrilla juncea L.	ASTERACEAE	1	1	1	1	1	null	1	1	1	1	1	1	1	3	2	1	null	null	2	2	2	1	null	2	1	2	1	1	1	null	null	null	null	null	1	null	1	null
1402	Lactuca muralis (L.) Gaertn.	ASTERACEAE	1	1	1	1	1	1	1	1	1	1	1	1	1	3	null	null	null	null	2	2	2	1	null	2	1	2	1	1	1	null	null	null	null	null	null	null	1	null
1403	Reichardia picroides (L.) Roth	ASTERACEAE	1	1	1	1	1	1	1	1	1	1	1	1	1	3	null	1	null	null	2	2	2	1	null	2	1	2	1	1	1	null	null	null	null	null	null	null	1	null
1405	Serratula tinctoria L. subsp. monticola (Boreau) Berher	ASTERACEAE	1	1	1	1	1	null	1	1	1	1	1	1	1	3	1	2	null	null	2	1	1	1	null	2	1	2	1	1	1	3	null	null	null	null	null	null	1	2
1408	Tragopogon pratensis L.	ASTERACEAE	1	1	1	1	1	2	1	1	2	1	null	1	1	3	2	1	null	null	2	2	2	1	null	2	1	2	1	1	1	null	null	null	null	null	1	null	null	null
1409	Tragopogon tommasinii Sch.Bip.	ASTERACEAE	1	1	1	1	1	2	1	1	2	1	null	1	1	3	2	1	null	null	2	2	2	1	null	2	1	2	1	1	1	null	null	null	null	null	null	null	null	null
1410	Tragopogon dubius Scop.	ASTERACEAE	1	1	1	1	1	2	1	1	2	1	null	1	1	3	2	1	null	null	2	2	2	1	null	2	1	2	1	1	1	null	null	null	null	null	1	null	null	null
1411	Tragopogon porrifolius L. subsp. porrifolius	ASTERACEAE	1	null	1	null	1	2	1	1	2	1	null	1	1	3	2	1	null	null	2	2	2	1	null	2	1	2	1	1	1	null	null	null	null	null	null	null	null	null
1412	Scorzonera austriaca Willd.	ASTERACEAE	1	1	1	1	1	2	1	1	2	1	null	1	1	3	null	1	null	null	2	2	2	1	null	2	1	2	1	1	1	null	null	null	null	null	null	null	null	null
1413	Scorzonera humilis L.	ASTERACEAE	1	null	1	null	1	2	1	1	2	1	null	1	1	3	null	null	null	null	2	2	2	1	null	2	1	2	1	1	1	null	null	null	null	null	1	null	null	null
1414	Scorzonera villosa Scop. subsp. villosa	ASTERACEAE	1	1	1	1	1	2	1	1	2	1	null	1	1	3	null	1	null	null	2	2	2	1	null	2	1	2	1	1	1	null	null	null	null	null	1	null	null	null
1415	Scorzonera hispanica L. subsp. hispanica	ASTERACEAE	1	1	1	1	1	2	1	1	2	1	null	1	1	3	null	1	null	null	2	2	2	1	null	2	1	2	1	1	1	null	null	null	null	null	1	null	null	null
1416	Podospermum canum C.A. Mey.	ASTERACEAE	1	null	1	1	1	null	1	1	1	1	1	1	1	3	null	null	null	null	2	2	2	1	null	2	1	2	1	1	1	null	null	null	null	null	null	null	1	null
1417	Podospermum laciniatum (L.) DC. subsp. laciniatum	ASTERACEAE	1	1	1	1	null	2	1	1	1	1	1	1	1	3	null	2	null	null	2	2	2	1	null	2	1	2	1	1	1	null	null	null	null	null	null	null	1	null
1418	Hypochaeris radicata L.	ASTERACEAE	1	1	1	1	1	1	1	1	1	1	1	1	1	3	null	1	null	null	2	2	2	1	null	2	1	2	1	1	1	null	null	null	null	null	null	null	null	null
1420	Picris hieracioides L. subsp. spinulosa (Bertol. ex Guss.) Arcang.	ASTERACEAE	1	1	1	1	1	null	1	1	2	1	null	1	1	3	null	1	null	null	2	2	2	1	null	2	1	2	1	1	1	null	null	null	null	null	1	null	null	null
1421	Helminthotheca echioides (L.) Holub	ASTERACEAE	1	null	1	1	1	null	1	1	2	2	null	1	1	3	null	1	null	null	2	2	2	1	null	2	1	2	1	1	1	null	null	null	null	null	1	null	null	null
1422	Scorzoneroides autumnalis (L.) Moench	ASTERACEAE	1	1	1	1	1	1	1	1	1	1	1	1	1	3	null	null	null	null	2	2	2	1	null	2	1	2	1	1	1	null	null	null	null	null	1	null	1	null
1423	Leontodon hispidus L.	ASTERACEAE	1	1	1	1	1	1	1	1	2	1	null	1	1	3	null	null	null	null	2	2	2	1	null	2	1	2	1	1	1	null	null	null	null	null	null	null	null	null
1424	Leontodon hispidus L. subsp. danubialis (Jacq.) Simonk.	ASTERACEAE	1	1	1	1	1	1	1	1	1	1	1	1	1	3	null	null	null	null	2	2	2	1	null	2	1	2	1	1	1	null	null	null	null	null	null	null	1	null
1425	Leontodon crispus Vill. subsp. crispus	ASTERACEAE	1	1	1	1	1	1	1	1	1	1	1	1	1	3	null	2	null	null	2	2	2	1	null	2	1	2	1	1	1	null	null	null	null	null	null	null	null	null
1426	Sonchus maritimus L.	ASTERACEAE	1	1	1	1	1	1	1	1	2	1	null	1	1	3	2	1	null	null	2	2	2	1	null	2	1	2	1	1	1	null	null	null	null	null	1	null	null	null
1427	Sonchus arvensis L. subsp. arvensis	ASTERACEAE	1	1	1	1	1	1	1	1	1	1	1	1	1	3	2	null	null	null	2	2	2	1	null	2	1	2	1	1	1	null	null	null	null	null	null	null	1	null
1428	Sonchus oleraceus L.	ASTERACEAE	1	1	1	1	1	1	1	1	1	1	1	1	1	3	2	1	null	null	2	2	2	1	null	2	1	2	1	1	1	null	null	null	null	null	null	null	1	null
1429	Sonchus asper (L.) Hill subsp. asper	ASTERACEAE	1	1	1	null	1	1	1	1	1	null	1	1	1	3	null	1	null	null	2	2	2	1	null	2	1	2	1	1	1	null	null	null	null	null	2	null	1	null
1430	Sonchus asper (L.) Hill subsp. glaucescens (Jord.) Ball	ASTERACEAE	1	null	1	1	1	1	1	1	1	1	1	1	1	3	2	1	null	null	2	2	2	1	null	2	1	2	1	1	1	null	null	null	null	null	null	null	1	null
1432	Crepis chondrilloides Jacq.	ASTERACEAE	1	1	1	1	null	null	1	1	1	null	1	1	1	3	null	null	null	null	2	2	2	1	null	2	1	2	1	1	1	null	null	null	null	null	null	2	1	null
1435	Crepis sancta (L.) Babc. subsp. nemausensis (P. Fourn.) Babc.	ASTERACEAE	1	1	1	1	1	1	1	1	2	1	null	1	1	3	null	null	null	null	2	2	2	1	null	2	1	2	1	1	1	null	null	null	null	null	null	null	null	null
1436	Crepis vesicaria L. subsp. vesicaria	ASTERACEAE	1	null	1	1	1	1	1	1	1	1	1	1	1	3	null	1	null	null	2	2	2	1	null	2	1	2	1	1	1	null	null	null	null	null	null	null	1	null
1437	Crepis pulchra L. subsp. pulchra	ASTERACEAE	1	null	1	1	1	null	1	1	1	1	1	1	1	3	null	null	null	null	2	2	2	1	null	2	1	2	1	1	1	null	null	null	null	null	null	null	1	null
1439	Crepis capillaris (L.) Wallr.	ASTERACEAE	1	1	1	1	1	1	1	1	2	1	null	1	1	3	null	null	null	null	2	2	2	1	null	2	1	2	1	1	1	null	null	null	null	null	null	null	null	null
1440	Crepis neglecta L.	ASTERACEAE	1	1	1	1	1	null	1	1	1	1	1	1	1	3	null	1	null	null	2	2	2	1	null	2	1	2	1	1	1	null	null	null	null	null	null	null	1	null
1441	Crepis foetida L. subsp. foetida	ASTERACEAE	1	1	1	1	1	null	1	1	2	1	null	1	1	3	null	1	null	null	2	2	2	1	null	2	1	2	1	1	1	null	null	null	null	null	null	null	null	null
1442	Crepis foetida L. subsp. rhoeadifolia (M. Bieb.) ?elak.	ASTERACEAE	1	null	1	1	1	null	1	1	1	1	1	1	1	3	null	1	null	null	2	2	2	1	null	2	1	2	1	1	1	null	null	null	null	null	null	null	1	null
1443	Crepis setosa Haller f.	ASTERACEAE	1	null	1	1	1	1	1	1	2	1	null	1	1	3	null	1	null	null	2	2	2	1	null	2	1	2	1	1	1	null	null	null	null	null	null	null	null	null
1445	Crepis vesicaria L. subsp. taraxacifolia (Thuill.) Thell.	ASTERACEAE	1	null	1	null	1	1	1	1	1	1	1	1	1	3	null	1	null	null	2	2	2	1	null	2	1	2	1	1	1	null	null	null	null	null	null	null	1	null
1446	Pilosella officinarum Vaill.	ASTERACEAE	1	1	1	1	1	2	1	1	2	1	null	1	1	3	null	1	null	null	2	2	2	1	null	2	1	2	1	1	1	null	null	null	null	null	1	null	null	null
1448	Pilosella hoppeana (Schult.) F.W. Schultz & Sch.Bip.	ASTERACEAE	1	1	1	1	1	2	1	1	2	1	null	1	1	3	null	1	null	null	2	2	2	1	null	2	1	2	1	1	1	null	null	null	null	null	1	null	null	null
1449	Pilosella bauhini (Schult.) Arv.-Touv.	ASTERACEAE	1	1	1	1	1	null	1	1	2	1	null	1	1	3	null	null	null	null	2	2	2	1	null	2	1	2	1	1	1	null	null	null	null	null	1	null	null	null
1450	Pilosella cymosa (L.) F.W. Schultz & Sch.Bip.	ASTERACEAE	1	1	1	1	1	2	1	1	2	1	null	1	1	3	null	1	null	null	2	2	2	1	null	2	1	2	1	1	1	null	null	null	null	null	1	null	null	null
1452	Hieracium glaucum All.	ASTERACEAE	1	null	1	1	1	1	1	1	2	1	null	1	1	3	null	null	null	null	2	2	2	1	null	2	1	2	1	1	1	null	null	null	null	null	1	null	null	null
1453	Pilosella piloselloides (Vill.) Soj�k	ASTERACEAE	1	1	1	1	1	2	1	1	2	1	null	1	1	3	null	1	null	null	2	2	2	1	null	2	1	2	1	1	1	null	null	null	null	null	1	null	null	null
1454	Hieracium murorum L.	ASTERACEAE	1	1	1	1	1	null	1	1	2	2	null	1	1	3	null	2	null	null	2	2	2	1	null	2	1	2	1	1	1	null	null	null	null	null	1	null	null	null
1455	Hieracium lachenalii Suter	ASTERACEAE	1	null	1	1	1	1	1	1	2	1	null	1	1	3	null	2	null	null	2	2	2	1	null	2	1	2	1	1	1	null	null	null	null	null	null	null	null	null
1456	Hieracium hypochoeroides Gibson	ASTERACEAE	1	1	1	1	1	1	1	1	2	2	null	1	1	3	null	null	null	null	2	2	2	1	null	2	1	2	1	1	1	null	null	null	null	null	1	null	null	null
1457	Hieracium porrifolium L.	ASTERACEAE	1	1	1	1	1	2	1	1	2	1	null	1	1	3	null	1	null	null	2	2	2	1	null	2	1	2	1	1	1	null	null	null	null	null	1	null	null	null
1459	Hieracium bupleuroides C.C. Gmel.	ASTERACEAE	1	1	1	1	1	null	1	1	2	1	null	1	1	3	null	1	null	null	2	2	2	1	null	2	1	2	1	1	1	null	null	null	null	null	1	null	null	null
1460	Hieracium calcareum Bernh. ex Hornem.	ASTERACEAE	1	1	1	1	1	1	1	1	2	1	null	1	1	3	null	1	null	null	2	2	2	1	null	2	1	2	1	1	1	null	null	null	null	null	1	null	null	null
1462	Hieracium saxatile Jacq.	ASTERACEAE	1	1	1	1	1	1	1	1	2	1	null	1	1	3	null	1	null	null	2	2	2	1	null	2	1	2	1	1	1	null	null	null	null	null	1	null	null	null
1463	Hieracium brevifolium Tausch	ASTERACEAE	1	1	1	1	1	1	1	1	2	1	null	1	1	3	null	1	null	null	2	2	2	1	null	2	1	2	1	1	1	null	null	null	null	null	1	null	null	null
1464	Hieracium umbellatum L.	ASTERACEAE	1	1	1	1	1	1	1	1	2	1	null	1	1	3	null	null	null	null	2	2	2	1	null	2	1	2	1	1	1	null	null	null	null	null	1	null	null	null
1465	Hieracium laevigatum Willd.	ASTERACEAE	1	1	1	1	1	1	1	1	2	1	null	1	1	3	null	null	null	null	2	2	2	1	null	2	1	2	1	1	1	null	null	null	null	null	1	null	null	null
1467	Hieracium racemosum Waldst. & Kit. ex Willd.	ASTERACEAE	1	1	1	1	1	null	1	1	2	1	null	1	1	3	null	null	null	null	2	2	2	1	null	2	1	2	1	1	1	null	null	null	null	null	1	null	null	null
1499	Ophrys sphegodes Mill. subsp. sphegodes	ORCHIDACEAE	1	1	1	1	1	2	1	1	2	1	null	1	1	null	1	1	null	null	1	null	2	1	null	1	1	2	1	1	1	2	null	null	null	null	1	null	null	null
1501	Ophrys insectifera L.	ORCHIDACEAE	1	1	1	1	1	2	1	1	2	1	null	1	1	null	1	1	null	null	1	null	2	1	null	1	1	2	1	1	1	2	null	null	null	null	1	null	null	null
1502	Serapias vomeracea (Burm. f.) Briq.	ORCHIDACEAE	1	1	1	1	1	2	1	1	2	1	null	1	1	3	1	1	null	null	1	null	2	1	null	1	1	2	1	1	1	2	null	null	null	null	1	null	null	null
1503	Anacamptis pyramidalis (L.) Rich.	ORCHIDACEAE	1	1	1	1	1	2	1	1	2	1	null	1	1	3	1	1	null	null	1	null	2	1	null	1	2	2	1	1	1	2	null	null	null	null	1	null	null	null
1504	Gymnadenia conopsea (L.) R. Br.	ORCHIDACEAE	1	1	1	1	1	2	1	1	2	1	null	1	1	3	1	1	null	null	1	null	2	1	null	1	2	2	1	1	1	2	null	null	null	null	1	null	null	null
1505	Gymnadenia odoratissima (L.) Rich.	ORCHIDACEAE	1	1	1	1	1	2	1	1	2	1	null	1	1	3	1	1	null	null	1	null	2	1	null	1	2	2	1	1	1	2	null	null	null	null	1	null	null	null
1506	Dactylorhiza viridis (L.) R.M. Bateman	Pridgeon & Chase	ORCHIDACEAE	1	1	1	1	1	2	1	1	2	1	null	1	1	1	1	1	null	null	1	null	2	1	null	1	2	2	1	1	1	1	null	null	null	null	1	null	null	null
1507	Platanthera bifolia (L.) Rich.	ORCHIDACEAE	1	1	1	1	1	2	1	1	2	1	null	1	1	1	1	1	null	null	1	null	2	1	null	1	2	2	1	1	1	2	null	null	null	null	1	null	null	null
1508	Platanthera chlorantha (Custer) Rchb.	ORCHIDACEAE	1	1	1	1	1	2	1	1	2	1	null	1	1	2	1	1	null	null	1	null	2	1	null	1	2	2	1	1	1	2	null	null	null	null	1	null	null	null
1509	Listera ovata (L.) R. Br.	ORCHIDACEAE	1	1	1	1	1	2	1	2	2	1	null	1	1	1	1	1	null	null	1	null	2	1	null	1	1	2	1	1	1	2	null	null	null	null	1	null	null	null
1511	Epipactis palustris (L.) Crantz	ORCHIDACEAE	1	1	1	1	1	2	1	1	2	1	null	1	1	null	1	1	null	null	1	null	2	1	null	1	1	2	1	1	1	2	null	null	null	null	1	null	null	null
1512	Epipactis helleborine (L.) Crantz subsp. helleborine	ORCHIDACEAE	1	1	1	1	1	2	1	1	2	1	null	1	1	null	1	1	null	null	1	null	2	1	null	1	1	2	1	1	1	2	null	null	null	null	1	null	null	null
1513	Epipactis atrorubens (Hoffm. ex Bernh.) Besser	ORCHIDACEAE	1	1	1	1	1	2	1	1	2	1	null	1	1	3	1	1	null	null	1	null	2	1	null	1	1	2	1	1	1	2	null	null	null	null	1	null	null	null
1514	Epipactis microphylla (Ehrh.) Sw.	ORCHIDACEAE	1	1	1	1	1	2	1	1	2	1	null	1	1	1	1	1	null	null	1	null	2	1	null	1	1	2	1	1	1	2	null	null	null	null	1	null	null	null
1515	Cephalanthera rubra (L.) Rich.	ORCHIDACEAE	1	1	1	1	1	2	1	1	2	1	null	1	1	3	1	1	null	null	1	null	2	1	null	1	1	2	1	1	1	2	null	null	null	null	1	null	null	null
1516	Cephalanthera longifolia (L.) Fritsch	ORCHIDACEAE	1	1	1	1	1	2	1	1	2	1	null	1	1	2	1	1	null	null	1	null	2	1	null	1	1	2	1	1	1	2	null	null	null	null	1	null	null	null
1517	Cephalanthera damasonium (Mill.) Druce	ORCHIDACEAE	1	1	1	1	1	2	1	1	2	1	null	1	1	2	1	1	null	null	1	null	2	1	null	1	1	2	1	1	1	2	null	null	null	null	1	null	null	null
1518	Limodorum abortivum (L.) Sw.	ORCHIDACEAE	1	1	1	1	1	2	1	1	2	1	null	1	1	4	1	1	null	null	1	null	2	1	null	1	2	2	1	1	1	2	null	null	null	null	1	null	null	null
1519	Spiranthes aestivalis (Poir.) Rich.	ORCHIDACEAE	1	1	1	1	1	2	1	1	2	1	null	1	1	2	1	1	null	null	1	null	2	1	null	1	1	2	1	1	1	2	null	null	null	null	1	null	null	null
1520	Spiranthes spiralis (L.) Chevall.	ORCHIDACEAE	1	1	1	1	1	2	1	1	2	1	null	1	1	2	1	1	null	null	1	null	2	1	null	1	1	2	1	1	1	2	null	null	null	null	1	null	null	null
1522	Anacamptis papilionacea (L.) R.M. Bateman	Pridgeon & M.W. Chase	ORCHIDACEAE	1	1	1	1	1	2	1	1	2	1	null	1	1	3	1	1	null	null	1	null	2	1	null	1	2	2	1	1	1	1	null	null	null	null	1	null	null	null
1523	Anacamptis morio (L.) R.M. Bateman	Pridgeon & M.W. Chase	ORCHIDACEAE	1	1	1	1	1	2	1	1	2	1	null	1	1	3	1	1	null	null	1	null	2	1	null	1	2	2	1	1	1	1	null	null	null	null	1	null	null	null
1524	Neotinea ustulata (L.) R.M. Bateman	Pridgeon & M.W. Chase	ORCHIDACEAE	1	1	1	1	1	2	1	1	2	1	null	1	1	3	1	1	null	null	1	null	2	1	null	1	2	2	1	1	1	1	null	null	null	null	1	null	null	null
1525	Neotinea tridentata (Scop.) R.M. Bateman	Pridgeon & M.W. Chase	ORCHIDACEAE	1	1	1	1	1	2	1	1	2	1	null	1	1	3	1	1	null	null	1	null	2	1	null	1	2	2	1	1	1	1	null	null	null	null	1	null	null	null
1526	Orchis purpurea Huds.	ORCHIDACEAE	1	1	1	1	1	2	1	1	2	1	null	1	1	3	1	1	null	null	1	null	2	1	null	1	2	2	1	1	1	2	null	null	null	null	1	null	null	null
1527	Orchis militaris L.	ORCHIDACEAE	1	1	1	1	1	2	1	1	2	1	null	1	1	3	1	1	null	null	1	null	2	1	null	1	2	2	1	1	1	2	null	null	null	null	1	null	null	null
1528	Orchis simia Lam.	ORCHIDACEAE	1	1	1	1	1	2	1	1	2	1	null	1	1	3	1	1	null	null	1	null	2	1	null	1	2	2	1	1	1	2	null	null	null	null	1	null	null	null
1529	Anacamptis palustris (Jacq.) R.M. Bateman	Pridgeon & M.W. Chase	ORCHIDACEAE	1	1	1	1	1	2	1	1	2	1	null	1	1	3	1	1	null	null	1	null	2	1	null	1	2	2	1	1	1	1	null	null	null	null	1	null	null	null
1530	Orchis mascula (L.) L. subsp. mascula	ORCHIDACEAE	1	1	1	1	1	2	1	1	2	1	null	1	1	3	1	1	null	null	1	null	2	1	null	1	2	2	1	1	1	2	null	null	null	null	1	null	null	null
1531	Dactylorhiza sambucina (L.) So�	ORCHIDACEAE	1	1	1	1	1	2	1	1	2	1	null	1	1	3	1	1	null	null	1	null	2	1	null	1	2	2	1	1	1	2	null	null	null	null	1	null	null	null
1532	Dactylorhiza incarnata (L.) So� subsp. incarnata	ORCHIDACEAE	1	1	1	1	1	2	1	1	2	1	null	1	1	3	1	1	null	null	1	null	2	1	null	1	2	2	1	1	1	2	null	null	null	null	1	null	null	null
1533	Dactylorhiza maculata (L.) So� subsp. fuchsii (Druce) Hyl.	ORCHIDACEAE	1	1	1	1	1	2	1	1	2	1	null	1	1	3	1	1	null	null	1	null	2	1	null	1	2	2	1	1	1	2	null	null	null	null	1	null	null	null
1534	Dactylorhiza majalis (Rchb.) P.F. Hunt & Summerh.	ORCHIDACEAE	1	1	1	1	1	2	1	1	2	1	null	1	1	3	1	1	null	null	1	null	2	1	null	1	2	2	1	1	1	2	null	null	null	null	1	null	null	null
1536	Euphorbia characias L. subsp. wulfenii (Hoppe ex W. D. J. Koch) Radcl.-Sm.	EUPHORBIACEAE	1	null	1	1	1	2	1	1	2	1	null	1	1	null	2	1	null	1	1	null	null	2	null	null	1	2	1	2	1	null	null	null	null	null	1	null	null	null
1538	Euphorbia peplus L.	EUPHORBIACEAE	1	1	1	1	1	2	1	1	2	1	null	1	1	null	2	null	null	1	1	null	null	2	null	null	1	2	1	2	1	null	null	null	null	null	1	null	null	null
1539	Euphorbia exigua L. subsp. exigua	EUPHORBIACEAE	1	1	1	1	1	2	1	1	2	1	null	1	1	null	2	null	null	1	1	null	null	2	null	null	1	2	1	2	1	null	null	null	null	null	1	null	null	null
1541	Euphorbia falcata L. subsp. falcata	EUPHORBIACEAE	1	1	1	1	1	2	1	1	2	1	null	1	1	null	2	null	null	1	1	null	null	2	null	null	1	2	1	2	1	null	null	null	null	null	1	null	null	null
1542	Euphorbia nicaeensis All. subsp. nicaeensis	EUPHORBIACEAE	1	null	1	1	1	2	1	1	2	1	null	1	1	null	2	null	null	1	1	null	null	2	null	null	1	2	1	2	1	null	null	null	null	null	1	null	null	null
1543	Euphorbia cyparissias L.	EUPHORBIACEAE	1	1	1	1	1	2	1	1	2	1	null	1	1	null	2	1	null	1	1	null	null	2	null	null	1	2	1	2	1	null	null	null	null	null	1	null	null	null
1544	Euphorbia esula L. subsp. esula	EUPHORBIACEAE	1	1	1	1	1	2	1	1	2	1	null	1	1	null	2	1	null	1	1	null	null	2	null	null	1	2	1	2	1	null	null	null	null	null	1	null	null	null
1547	Euphorbia helioscopia L. subsp. helioscopia	EUPHORBIACEAE	1	1	1	1	1	null	1	1	2	1	null	1	1	null	2	1	null	1	1	null	null	2	null	null	1	2	1	2	1	null	null	null	null	null	1	null	null	null
1548	Euphorbia platyphyllos L.	EUPHORBIACEAE	1	1	1	1	1	2	1	1	2	1	null	1	1	null	2	1	null	1	1	null	null	2	null	null	1	2	1	2	1	null	null	null	null	null	1	null	null	null
1549	Euphorbia palustris L.	EUPHORBIACEAE	1	1	1	1	1	2	1	1	2	1	null	1	1	null	2	1	null	1	1	null	null	2	null	null	1	2	1	2	1	null	null	null	null	null	1	null	null	null
1550	Euphorbia dulcis L.	EUPHORBIACEAE	1	1	1	1	1	2	1	1	2	1	null	1	1	null	2	1	null	1	1	null	null	2	null	null	1	2	1	2	1	null	null	null	null	null	1	null	null	null
1551	Euphorbia angulata Jacq.	EUPHORBIACEAE	1	1	1	1	1	2	1	1	2	1	null	1	1	null	2	1	null	1	1	null	null	2	null	null	1	2	1	2	1	null	null	null	null	null	1	null	null	null
1552	Euphorbia fragifera Jan	EUPHORBIACEAE	1	1	1	1	1	2	1	1	2	1	null	1	1	null	2	1	null	1	1	null	null	2	null	null	1	2	1	2	1	null	null	null	null	null	1	null	null	null
1553	Euphorbia brittingeri Opiz ex Samp.	EUPHORBIACEAE	1	1	1	1	1	2	1	1	2	1	null	1	1	null	2	1	null	1	1	null	null	2	null	null	1	2	1	2	1	null	null	null	null	null	1	null	null	null
1555	Hypericum hirsutum L.	HYPERICACEAE	1	1	1	1	1	2	1	2	2	1	null	1	1	3	1	1	null	null	1	null	1	1	null	1	1	1	1	1	1	3	null	null	null	null	1	null	null	null
1556	Hypericum montanum L.	HYPERICACEAE	1	1	1	1	1	2	1	2	2	1	null	1	1	3	1	1	null	null	1	null	1	1	null	1	1	1	1	1	1	3	null	null	null	null	1	null	null	null
1557	Hypericum tetrapterum Fr.	HYPERICACEAE	1	1	1	1	1	2	1	2	2	1	null	1	1	3	1	1	null	null	1	null	1	1	null	1	1	1	1	1	1	3	null	null	null	null	1	null	null	null
1558	Hypericum maculatum Crantz subsp. maculatum	HYPERICACEAE	1	1	1	1	1	2	1	2	2	1	null	1	1	3	1	1	null	null	1	null	1	1	null	1	1	1	1	1	1	3	null	null	null	null	1	null	null	null
1568	Veronica arvensis L.	PLANTAGINACEAE	1	1	1	1	1	1	1	2	2	null	null	1	1	4	1	null	null	null	1	null	2	1	null	2	1	1	1	1	1	1	null	null	null	null	1	null	null	null
1570	Veronica cymbalaria Bodard subsp. cymbalaria	PLANTAGINACEAE	1	1	1	1	1	1	1	2	2	2	null	1	1	2	1	2	null	null	1	null	2	1	null	2	1	1	1	1	1	1	null	null	null	null	1	null	null	null
1571	Veronica hederifolia L. subsp. hederifolia	PLANTAGINACEAE	1	1	1	1	1	1	1	2	2	2	null	1	1	4	1	2	null	null	1	null	2	1	null	2	1	1	1	1	1	1	null	null	null	null	null	null	null	null
1572	Veronica peregrina L.	PLANTAGINACEAE	1	1	1	1	1	null	1	2	2	1	null	1	1	4	1	1	null	null	1	null	2	1	null	2	1	1	1	1	1	1	null	null	null	null	1	null	null	null
1573	Veronica persica Poir.	PLANTAGINACEAE	1	1	1	1	1	1	1	2	2	2	null	1	1	4	1	null	null	null	1	null	2	1	null	2	1	1	1	1	1	1	null	null	null	null	1	null	null	null
1574	Veronica polita Fr.	PLANTAGINACEAE	1	1	1	1	1	1	1	2	2	2	null	1	1	4	1	2	null	null	1	null	2	1	null	2	1	1	1	1	1	1	null	null	null	null	1	null	null	null
1575	Veronica officinalis L.	PLANTAGINACEAE	1	1	1	1	1	1	1	2	2	1	null	1	1	3	1	null	null	null	1	null	2	1	null	2	1	1	1	1	1	1	null	null	null	null	1	null	null	null
1576	Veronica chamaedrys L. subsp. chamaedrys	PLANTAGINACEAE	1	1	1	1	1	1	1	2	2	2	null	1	1	4	1	null	null	null	1	null	2	1	null	2	1	1	1	1	1	1	null	null	null	null	1	null	null	null
1577	Veronica teucrium L.	PLANTAGINACEAE	1	1	1	1	1	1	1	2	2	null	null	1	1	4	1	1	null	null	1	null	2	1	null	2	1	1	1	1	1	1	null	null	null	null	1	null	null	null
1578	Veronica jacquinii Baumg.	PLANTAGINACEAE	1	1	1	1	1	null	1	2	1	null	1	1	1	4	1	null	null	null	1	null	2	1	null	2	1	1	1	1	1	1	null	null	null	null	null	null	null	null
1579	Veronica beccabunga L.	PLANTAGINACEAE	1	1	1	1	1	1	1	2	2	null	null	1	1	4	1	null	null	null	1	null	2	1	null	2	1	1	1	1	1	1	null	null	null	null	1	null	null	null
1581	Veronica anagalloides Guss.	PLANTAGINACEAE	1	1	1	1	1	null	1	2	2	1	null	1	1	3	1	1	null	null	1	null	2	1	null	2	1	1	1	1	1	1	null	null	null	null	1	null	null	null
1582	Veronica anagallis-aquatica L. subsp. anagallis-aquatica	PLANTAGINACEAE	1	1	1	1	1	1	1	2	2	null	null	1	1	4	1	null	null	null	1	null	2	1	null	2	1	1	1	1	1	1	null	null	null	null	1	null	null	null
1583	Veronica catenata Pennell	PLANTAGINACEAE	1	1	1	1	1	null	1	2	2	1	null	1	1	4	1	1	null	null	1	null	2	1	null	2	1	1	1	1	1	1	null	null	null	null	1	null	null	null
1584	Veronica hederifolia L. subsp. lucorum (Klett & Richt.) Hartl.	PLANTAGINACEAE	1	1	1	1	1	1	1	2	2	2	null	1	1	4	1	2	null	null	1	null	2	1	null	2	1	1	1	1	1	1	null	null	null	null	2	null	null	null
1585	Gratiola officinalis L.	PLANTAGINACEAE	1	1	1	1	1	null	1	2	2	1	null	1	1	3	1	1	null	null	1	null	2	1	null	2	1	1	1	1	1	3	null	null	null	null	1	null	null	null
1586	Veronica barrelieri H. Schott ex Roem. & Schult. subsp. barrelieri	PLANTAGINACEAE	1	1	1	1	1	1	1	2	2	1	null	1	1	4	1	2	null	null	1	null	2	1	null	2	1	1	1	1	1	1	null	null	null	null	1	null	null	null
1594	Verbascum blattaria L.	SCROPHULARIACEAE	1	1	1	1	1	null	1	1	2	1	null	1	1	3	1	null	null	null	1	null	1	1	null	2	1	1	1	1	1	3	null	null	null	null	1	null	null	null
1595	Verbascum nigrum L.	SCROPHULARIACEAE	1	1	1	1	1	1	1	1	2	2	null	1	1	3	1	2	null	null	1	null	1	1	null	2	1	1	1	1	1	3	null	null	null	null	1	null	null	null
1596	Verbascum lychnitis L.	SCROPHULARIACEAE	1	1	1	1	1	1	1	1	2	1	null	1	1	3	1	null	null	null	1	null	1	1	null	2	1	1	1	1	1	3	null	null	null	null	1	null	null	null
1597	Verbascum sinuatum L.	SCROPHULARIACEAE	1	1	1	1	1	1	1	1	1	1	null	1	1	3	1	null	null	null	1	null	1	1	null	2	1	1	1	1	1	3	null	null	null	null	null	null	null	null
1598	Verbascum chaixii Vill. subsp. chaixii	SCROPHULARIACEAE	1	1	1	1	1	1	1	1	2	1	null	1	1	3	1	2	null	null	1	null	1	1	null	2	1	1	1	1	1	3	null	null	null	null	1	null	null	null
1599	Verbascum pulverulentum Vill.	SCROPHULARIACEAE	1	1	1	1	1	null	1	1	2	1	null	1	1	3	1	null	null	null	1	null	1	1	null	2	1	1	1	1	1	3	null	null	null	null	1	null	null	null
1600	Verbascum phlomoides L.	SCROPHULARIACEAE	1	1	1	1	1	null	1	1	2	1	null	1	1	3	1	null	null	null	1	null	1	1	null	2	1	1	1	1	1	3	null	null	null	null	1	null	null	null
1601	Verbascum densiflorum Bertol.	SCROPHULARIACEAE	1	1	1	1	1	1	1	1	2	null	null	1	1	3	1	1	null	null	1	null	1	1	null	2	1	1	1	1	1	3	null	null	null	null	1	null	null	null
1602	Verbascum thapsus L. subsp. thapsus	SCROPHULARIACEAE	1	1	1	1	1	null	1	1	2	1	null	1	1	3	1	1	null	null	1	null	1	1	null	2	1	1	1	1	1	3	null	null	null	null	1	null	null	null
1603	Verbascum chaixii Vill. subsp. austriacum (Schott ex Roem. & Schult.) Hayek	SCROPHULARIACEAE	1	1	1	1	1	1	1	1	2	1	null	1	1	3	1	2	null	null	1	null	1	1	null	2	1	1	1	1	1	3	null	null	null	null	1	null	null	null
1604	Digitalis grandiflora Mill.	PLANTAGINACEAE	1	1	1	1	1	2	1	1	2	1	null	1	1	3	1	1	null	null	1	null	2	1	null	2	1	1	1	1	1	3	null	null	null	null	1	null	null	null
1610	Cymbalaria muralis G. Gaertn.	B. Mey. & Scherb. subsp. muralis	PLANTAGINACEAE	1	1	null	1	1	1	1	1	2	2	null	1	1	3	1	2	null	null	1	null	2	1	null	2	2	1	1	1	1	1	null	null	null	null	2	null	null	null
1636	Antirrhinum majus L. subsp. majus	PLANTAGINACEAE	1	null	1	1	1	2	1	1	2	1	null	1	1	3	1	1	null	null	1	null	2	1	null	2	2	1	1	1	1	3	null	null	null	null	1	null	null	null
1637	Chaenorhinum minus (L.) Lange subsp. minus	PLANTAGINACEAE	1	1	1	1	1	2	1	2	2	1	null	1	1	3	1	1	null	null	1	null	2	1	null	2	2	1	1	1	1	3	null	null	null	null	1	null	null	null
1638	Chaenorhinum minus (L.) Lange subsp. litorale (Willd.) Hayek	PLANTAGINACEAE	1	1	1	1	1	2	1	2	2	1	null	1	1	3	1	1	null	null	1	null	2	1	null	2	2	1	1	1	1	3	null	null	null	null	1	null	null	null
1641	Kickxia elatine (L.) Dumort. subsp. elatine	PLANTAGINACEAE	1	null	1	1	1	null	1	1	2	2	null	1	1	3	1	2	null	null	1	null	2	1	null	2	2	1	1	1	1	3	null	null	null	null	1	null	null	null
1642	Kickxia elatine (L.) Dumort. subsp. crinita (Mabille) Greuter	PLANTAGINACEAE	1	null	1	1	1	null	1	1	2	2	null	1	1	3	1	2	null	null	1	null	2	1	null	2	2	1	1	1	1	3	null	null	null	null	1	null	null	null
1643	Linaria vulgaris Mill. subsp. vulgaris	PLANTAGINACEAE	1	null	1	1	1	2	1	1	2	1	null	1	1	3	1	1	null	null	1	null	2	1	null	2	2	1	1	1	1	3	null	null	null	null	null	null	null	null
1644	Linaria angustissima (Loisel.) Borb�s	PLANTAGINACEAE	1	null	1	1	1	2	1	1	2	1	null	1	1	3	1	1	null	null	1	null	2	1	null	2	2	1	1	1	1	3	null	null	null	null	null	null	null	null
1645	Linaria chalepensis (L.) Mill.	PLANTAGINACEAE	1	null	1	1	1	2	1	1	2	1	null	1	1	2	1	1	null	null	1	null	2	1	null	2	2	1	1	1	1	3	null	null	null	null	null	null	null	null
1646	Misopates orontium (L.) Raf.	PLANTAGINACEAE	1	1	1	1	1	2	1	2	2	1	null	1	1	3	1	1	null	null	1	null	2	1	null	2	2	1	1	1	1	3	null	null	null	null	1	null	null	null
1647	Melampyrum cristatum L. subsp. cristatum	OROBANCHACEAE	1	1	1	1	1	2	1	2	2	1	null	1	1	3	1	1	null	null	1	null	2	1	null	2	1	1	1	1	1	3	null	null	null	null	1	null	null	null
1649	Melampyrum fimbriatum Vandas	OROBANCHACEAE	1	null	1	1	1	2	1	2	2	1	null	1	1	3	1	1	null	null	1	null	2	1	null	2	1	1	1	1	1	3	null	null	null	null	null	null	null	null
1650	Melampyrum arvense L. subsp. arvense	OROBANCHACEAE	1	1	1	1	1	2	1	2	2	1	null	1	1	3	1	1	null	null	1	null	2	1	null	2	1	1	1	1	1	3	null	null	null	null	null	null	null	null
1651	Melampyrum velebiticum Borb�s ex Hand.-Mazz.	OROBANCHACEAE	1	1	1	1	1	2	1	2	2	1	null	1	1	3	1	1	null	null	1	null	2	1	null	2	1	1	1	1	1	3	null	null	null	null	null	null	null	null
1652	Melampyrum barbatum Waldst. & Kit. subsp. carstiense Ronniger	OROBANCHACEAE	1	1	1	1	1	2	1	2	2	1	null	1	1	3	1	1	null	null	1	null	2	1	null	2	1	1	1	1	1	3	null	null	null	null	null	null	null	null
1653	Melampyrum pratense L. subsp. pratense	OROBANCHACEAE	1	1	1	1	1	2	1	2	2	1	null	1	1	3	1	1	null	null	1	null	2	1	null	2	1	1	1	1	1	3	null	null	null	null	1	null	null	null
1654	Odontites luteus (L.) Clairv.	OROBANCHACEAE	1	1	1	1	1	2	1	1	2	1	null	1	1	3	1	1	null	null	1	null	2	1	null	2	1	1	1	1	1	3	null	null	null	null	1	null	null	null
1655	Odontites vulgaris Moench subsp. vulgaris	OROBANCHACEAE	1	1	1	1	1	1	1	1	2	1	null	1	1	3	1	1	null	null	1	null	2	1	null	2	1	1	1	1	1	3	null	null	null	null	1	null	null	null
1656	Pedicularis friderici-augusti Tomm.	OROBANCHACEAE	1	1	1	1	2	1	1	1	1	1	1	1	1	3	1	2	null	null	1	null	2	1	null	2	1	1	1	1	1	3	null	null	null	null	null	null	null	null
1657	Rhinanthus minor L.	OROBANCHACEAE	1	1	1	1	1	1	1	2	2	1	null	1	1	3	1	1	null	null	1	null	2	1	null	2	1	1	1	1	1	3	null	null	null	null	1	null	null	null
1658	Rhinanthus glacialis Personnat subsp. glacialis	OROBANCHACEAE	1	1	1	1	1	1	1	2	2	1	null	1	1	3	1	1	null	null	1	null	2	1	null	2	1	1	1	1	1	3	null	null	null	null	1	null	null	null
1659	Rhinanthus burnatii (Chabert) So�	OROBANCHACEAE	1	null	1	1	1	null	1	2	2	1	null	1	1	3	1	1	null	null	1	null	2	1	null	2	1	1	1	1	1	3	null	null	null	null	null	null	null	null
1660	Rhinanthus freynii (Sterneck) Fiori	OROBANCHACEAE	1	1	1	1	1	1	1	2	2	1	null	1	1	3	1	1	null	null	1	null	2	1	null	2	1	1	1	1	1	3	null	null	null	null	1	null	null	null
1661	Scrophularia auriculata L. subsp. auriculata	SCROPHULARIACEAE	1	1	1	1	1	1	1	2	2	1	null	1	1	3	1	2	null	null	1	null	2	1	null	2	1	1	1	1	1	3	null	null	null	null	1	null	null	null
1662	Scrophularia nodosa L.	SCROPHULARIACEAE	1	1	1	1	1	1	1	2	2	null	null	1	1	3	1	2	null	null	1	null	2	1	null	2	1	1	1	1	1	3	null	null	null	null	1	null	null	null
1663	Scrophularia canina L. subsp. canina	SCROPHULARIACEAE	1	1	1	1	2	1	1	1	1	1	1	1	1	3	1	2	null	null	1	null	2	1	null	2	1	1	1	1	1	3	null	null	null	null	1	2	null	null
1675	Solanum nigrum L.	SOLANACEAE	1	1	1	1	1	null	1	1	2	1	null	1	1	2	1	2	2	null	1	null	1	1	null	2	1	1	1	1	2	3	null	null	null	null	1	2	null	null
1676	Solanum nigrum L. subsp. schultesii (Opiz) Wessley	SOLANACEAE	1	1	1	1	1	null	1	1	2	null	null	1	1	2	1	2	2	null	1	null	1	1	null	2	1	1	1	1	2	3	null	null	null	null	1	2	null	null
1677	Solanum villosum Mill.	SOLANACEAE	1	1	1	1	1	null	1	1	2	null	null	1	1	2	1	2	1	null	1	null	1	1	null	2	1	1	1	1	2	3	null	null	null	null	1	2	null	null
1678	Solanum villosum Mill. subsp. alatum (Moench) Edmonds	SOLANACEAE	1	1	1	1	1	null	1	1	2	null	null	1	1	2	1	2	1	null	1	null	1	1	null	2	1	1	1	1	2	3	null	null	null	null	1	2	null	null
1679	Solanum dulcamara L.	SOLANACEAE	1	1	2	1	1	2	1	1	2	2	null	1	1	3	1	2	1	null	1	null	1	1	null	2	1	1	1	1	2	3	null	null	null	null	1	2	null	null
1694	Cephalaria transsylvanica (L.) Roem. & Schult.	CAPRIFOLIACEAE	1	null	1	1	2	1	1	2	1	null	1	1	1	3	1	null	null	null	2	1	null	1	null	2	1	1	1	1	1	1	null	null	null	null	null	2	1	null
1696	Dipsacus fullonum L.	CAPRIFOLIACEAE	1	1	1	1	1	1	2	2	2	1	null	1	1	3	1	1	null	null	2	1	1	1	null	2	1	1	1	1	1	1	null	null	null	null	1	null	null	null
1697	Dipsacus laciniatus L.	CAPRIFOLIACEAE	1	1	1	1	1	null	2	2	1	1	null	1	1	2	1	1	null	null	2	1	1	1	null	2	1	1	1	1	1	1	null	null	null	null	2	null	null	null
1698	Dipsacus pilosus L.	CAPRIFOLIACEAE	1	1	1	1	1	1	2	2	2	1	null	1	1	3	1	1	null	null	2	1	1	1	null	2	1	1	1	1	1	1	null	null	null	null	1	null	null	null
1699	Succisa pratensis Moench	CAPRIFOLIACEAE	1	1	1	1	1	null	1	2	2	1	null	1	1	4	1	1	null	null	2	1	null	1	null	2	1	1	1	1	1	1	null	null	null	null	1	null	null	null
1700	Knautia drymeia Heuff. subsp. drymeia	CAPRIFOLIACEAE	1	1	1	1	1	1	1	2	2	1	null	1	1	3	1	1	null	null	2	1	null	1	null	2	1	1	1	1	1	1	null	null	null	null	1	null	null	null
1701	Knautia drymeia Heuff. subsp. tergestina (Beck) Ehrend.	CAPRIFOLIACEAE	1	1	1	1	1	1	1	2	2	1	null	1	1	3	1	null	null	null	2	1	null	1	null	2	1	1	1	1	1	1	null	null	null	null	1	null	null	null
1702	Knautia illyrica Beck	CAPRIFOLIACEAE	1	1	1	1	1	null	1	2	1	1	1	1	1	3	1	1	null	null	2	1	null	1	null	2	1	1	1	1	1	1	null	null	null	null	null	null	1	null
1703	Scabiosa ochroleuca L.	CAPRIFOLIACEAE	1	1	1	1	1	null	1	2	1	null	1	1	1	3	1	null	null	null	2	1	null	1	null	2	1	1	1	1	1	3	null	null	null	null	null	null	null	null
1704	Scabiosa triandra L.	CAPRIFOLIACEAE	1	1	1	1	null	null	1	2	1	1	1	1	1	4	1	null	null	null	2	1	null	1	null	2	1	1	1	1	1	3	null	null	null	null	null	null	null	null
1715	Sherardia arvensis L.	RUBIACEAE	1	1	1	null	1	2	1	3	2	1	null	1	1	4	1	1	null	null	1	null	1	1	null	2	1	null	1	1	1	1	null	null	null	null	1	null	null	null
1716	Rubia peregrina L. subsp. peregrina	RUBIACEAE	1	2	null	1	1	2	1	3	2	1	null	1	1	3	1	1	2	null	1	null	1	1	null	2	1	1	1	1	2	3	null	null	null	null	1	null	null	null
1717	Galium rotundifolium L. subsp. rotundifolium	RUBIACEAE	1	1	1	1	1	2	1	3	2	1	null	1	1	2	1	1	null	null	1	null	1	1	null	2	1	2	1	1	1	1	null	null	null	null	1	null	null	null
1718	Galium odoratum (L.) Scop.	RUBIACEAE	1	1	1	1	1	2	1	3	2	1	null	1	1	2	1	1	null	null	1	null	1	1	null	2	1	2	1	1	1	1	null	null	null	null	1	null	null	null
1719	Galium palustre L. subsp. palustre	RUBIACEAE	1	1	1	null	1	2	1	3	2	1	null	1	1	2	1	1	null	null	1	null	1	1	null	2	1	2	1	1	1	1	null	null	null	null	1	null	null	null
1720	Galium palustre L. subsp. elongatum (C. Presl) Lange	RUBIACEAE	1	1	1	null	1	2	1	3	2	1	null	1	1	2	1	1	null	null	1	null	1	1	null	2	1	2	1	1	1	1	null	null	null	null	1	null	null	null
1721	Galium laevigatum L.	RUBIACEAE	1	1	1	null	1	2	1	3	2	1	null	1	1	2	1	1	null	null	1	null	1	1	null	2	1	2	1	1	1	1	null	null	null	null	1	null	null	null
1722	Galium verum L. subsp. verum	RUBIACEAE	1	1	1	2	1	2	1	3	2	1	null	1	1	3	1	1	null	null	1	null	1	1	null	2	1	2	1	1	1	1	null	null	null	null	1	null	null	null
1723	Galium verum L. subsp. wirtgeni (F.W. Schultz) Oborny	RUBIACEAE	1	1	1	2	1	2	1	3	2	1	null	1	1	3	1	1	null	null	1	null	1	1	null	2	1	2	1	1	1	1	null	null	null	null	1	null	null	null
1724	Galium mollugo L. subsp. erectum Syme	RUBIACEAE	1	1	1	1	1	2	1	3	2	1	null	1	1	2	1	1	null	null	1	null	1	1	null	2	1	2	1	1	1	1	null	null	null	null	1	null	null	null
1725	Galium lucidum All. subsp. lucidum	RUBIACEAE	1	1	1	2	1	2	1	3	2	1	null	1	1	2	1	1	null	null	1	null	1	1	null	2	1	2	1	1	1	1	null	null	null	null	1	null	null	null
1726	Galium corrudifolium Vill.	RUBIACEAE	1	1	1	2	1	2	1	3	2	1	null	1	1	2	1	1	null	null	1	null	1	1	null	2	1	2	1	1	1	1	null	null	null	null	1	null	null	null
1727	Galium rubrum L.	RUBIACEAE	1	1	1	2	1	2	1	3	2	1	null	1	1	3	1	1	null	null	1	null	1	1	null	2	1	null	1	1	1	1	null	null	null	null	1	null	null	null
1728	Galium aparine L.	RUBIACEAE	1	1	1	null	1	2	1	3	2	1	null	1	1	2	1	1	null	null	1	null	1	1	null	2	1	2	1	1	1	1	null	null	null	null	1	null	null	null
1729	Galium tricornutum Dandy	RUBIACEAE	1	1	1	null	1	2	1	3	2	1	null	1	1	2	1	1	null	null	1	null	1	1	null	2	1	2	1	1	1	1	null	null	null	null	1	null	null	null
1730	Galium parisiense L.	RUBIACEAE	1	1	1	2	1	2	1	3	2	1	null	1	1	2	1	1	null	null	1	null	1	1	null	2	1	2	1	1	1	1	null	null	null	null	1	null	null	null
1731	Galium mollugo L. subsp. mollugo	RUBIACEAE	1	1	1	null	1	2	1	3	2	1	null	1	1	2	1	1	null	null	1	null	1	1	null	2	1	2	1	1	1	1	null	null	null	null	1	null	null	null
1732	Asperula aristata L. f. subsp. oreophila (Briq.) Hayek	RUBIACEAE	1	1	1	null	1	2	1	3	2	1	null	1	1	3	1	1	null	null	1	null	1	1	null	2	1	2	1	1	1	1	null	null	null	null	1	null	null	null
1733	Asperula cynanchica L. subsp. cynanchica	RUBIACEAE	1	1	1	null	1	2	1	3	2	1	null	1	1	3	1	1	null	null	1	null	1	1	null	2	1	2	1	1	1	1	null	null	null	null	1	null	null	null
1734	Asperula taurina L. subsp. taurina	RUBIACEAE	1	1	1	null	1	2	1	3	2	1	null	1	1	2	1	1	null	null	1	null	1	1	null	2	1	2	1	1	1	1	null	null	null	null	null	null	null	null
1735	Asperula purpurea (L.) Ehrend. subsp. purpurea	RUBIACEAE	1	1	1	null	1	2	1	3	2	1	null	1	1	3	1	1	null	null	1	null	1	1	null	2	1	2	1	1	1	1	null	null	null	null	null	null	null	null
1736	Cruciata glabra (L.) Ehrend.	RUBIACEAE	1	1	1	1	1	2	1	3	2	1	null	1	1	3	1	1	null	null	1	null	1	1	null	2	1	2	1	1	1	1	null	null	null	null	1	null	null	null
1737	Cruciata laevipes Opiz	RUBIACEAE	1	1	1	1	1	2	1	3	2	1	null	1	1	3	1	1	null	null	1	null	1	1	null	2	1	2	1	1	1	1	null	null	null	null	1	null	null	null
1741	Geranium robertianum L.	GERANIACEAE	1	1	1	1	2	1	1	2	1	null	3	1	1	3	1	2	null	null	1	null	1	1	null	1	1	1	1	1	1	3	null	null	null	null	null	null	null	null
1742	Geranium purpureum Vill.	GERANIACEAE	1	1	1	1	2	1	1	2	1	2	3	1	1	3	1	2	null	null	1	null	1	1	null	1	1	1	1	1	1	3	null	null	null	null	null	null	null	null
1744	Geranium dissectum L.	GERANIACEAE	1	1	1	1	null	1	1	2	1	2	3	1	1	3	1	2	null	null	1	null	1	1	null	1	1	1	1	1	1	3	null	null	null	null	2	null	null	null
1745	Geranium lucidum L.	GERANIACEAE	1	1	1	1	1	1	1	2	1	2	3	1	1	3	1	2	null	null	1	null	1	1	null	1	1	1	1	1	1	3	null	null	null	null	2	null	null	null
1746	Geranium rotundifolium L.	GERANIACEAE	1	1	1	1	1	1	1	2	1	2	3	1	1	3	1	2	null	null	1	null	1	1	null	1	1	1	1	1	1	3	null	null	null	null	null	null	null	null
1747	Geranium pusillum L.	GERANIACEAE	1	1	1	1	1	1	1	2	1	2	3	1	1	3	1	2	null	null	1	null	1	1	null	1	1	1	1	1	1	3	null	null	null	null	2	null	null	null
1748	Geranium molle L.	GERANIACEAE	1	1	1	1	1	1	1	2	1	2	3	1	1	3	1	2	null	null	1	null	1	1	null	1	1	1	1	1	1	3	null	null	null	null	null	null	null	null
1750	Geranium sanguineum L.	GERANIACEAE	1	1	1	1	1	null	1	2	1	null	3	1	1	3	1	2	null	null	1	null	1	1	null	1	1	1	1	1	1	3	null	null	null	null	2	null	null	null
1751	Geranium nodosum L.	GERANIACEAE	1	1	1	1	1	1	1	2	1	2	3	1	1	3	1	2	null	null	1	null	1	1	null	1	1	1	1	1	1	3	null	null	null	null	2	null	null	null
1752	Erodium cicutarium (L.) LH�r.	GERANIACEAE	1	1	1	1	2	null	1	2	1	1	1	1	1	3	1	2	null	null	1	null	1	1	null	1	1	1	1	1	1	3	null	null	null	null	null	2	2	null
1753	Erodium ciconium (L.) LH�r.	GERANIACEAE	1	1	1	1	null	null	1	2	1	1	1	1	1	3	1	2	null	null	1	null	1	1	null	1	1	1	1	1	1	3	null	null	null	null	null	null	null	null
1754	Turritis glabra L.	BRASSICACEAE	1	1	1	1	1	1	1	1	2	2	null	1	1	2	1	1	null	null	1	null	1	1	null	1	1	1	1	1	1	1	null	null	null	null	1	null	null	null
1762	Leucojum vernum L.	AMARYLLIDACEAE	1	1	1	1	1	2	1	1	2	1	null	1	1	2	1	1	null	null	1	null	1	1	null	1	1	2	1	1	1	2	null	null	null	null	1	null	null	null
1763	Leucojum aestivum L. subsp. aestivum	AMARYLLIDACEAE	1	1	1	1	1	2	1	1	2	1	null	1	1	2	1	1	null	null	1	null	1	1	null	1	1	2	1	1	1	2	null	null	null	null	1	null	null	null
1764	Galanthus nivalis L.	AMARYLLIDACEAE	1	1	1	1	1	2	1	1	2	1	null	1	1	2	1	1	null	null	1	null	1	1	null	1	1	2	1	1	1	2	null	null	null	null	1	null	null	null
1765	Narcissus radiiflorus Salisb.	AMARYLLIDACEAE	1	1	1	1	1	2	1	1	2	1	null	1	1	2	1	1	null	null	1	null	1	1	null	2	1	2	1	1	1	2	null	null	null	null	1	null	null	null
1774	Iris germanica L.	IRIDACEAE	1	1	1	1	1	2	1	1	2	1	null	1	1	4	1	1	null	null	1	null	1	1	null	1	1	2	1	1	1	2	null	null	null	null	1	null	null	null
1775	Iris cengialti Ambrosi ex A. Kern. subsp. illyrica (Asch. & Graebn.) Poldini	IRIDACEAE	1	1	1	1	1	2	1	1	2	1	null	1	1	4	1	1	null	null	1	null	1	1	null	1	1	2	1	1	1	2	null	null	null	null	1	null	null	null
1776	Iris sibirica L.	IRIDACEAE	1	1	1	1	1	2	1	1	2	1	null	1	1	4	1	1	null	null	1	null	1	1	null	1	1	2	1	1	1	2	null	null	null	null	1	null	null	null
1777	Iris graminea L.	IRIDACEAE	1	1	1	1	1	2	1	1	2	1	null	1	1	4	1	1	null	null	1	null	1	1	null	1	1	2	1	1	1	2	null	null	null	null	1	null	null	null
1778	Iris pseudacorus L.	IRIDACEAE	1	1	1	1	1	2	1	1	2	1	null	1	1	3	1	1	null	null	1	null	1	1	null	1	1	2	1	1	1	2	null	null	null	null	1	null	null	null
1780	Crocus vernus (L.) Hill	IRIDACEAE	1	1	1	1	1	2	1	1	2	1	null	1	1	3	1	1	null	null	1	null	1	1	null	2	1	2	1	1	1	2	null	null	null	null	1	null	null	null
1781	Crocus albiflorus Kit.	IRIDACEAE	1	1	1	1	1	2	1	1	2	1	null	1	1	2	1	1	null	null	1	null	1	1	null	2	1	2	1	1	1	2	null	null	null	null	1	null	null	null
1782	Crocus reticulatus Steven ex Adams subsp. reticulatus	IRIDACEAE	1	1	1	1	1	2	1	1	2	1	null	1	1	3	1	1	null	null	1	null	1	1	null	2	1	2	1	1	1	2	null	null	null	null	1	null	null	null
1783	Crocus weldenii Hoppe & F�rnr.	IRIDACEAE	1	1	1	1	1	2	1	1	2	1	null	1	1	3	1	1	null	null	1	null	1	1	null	2	1	2	1	1	1	2	null	null	null	null	1	null	null	null
1784	Gladiolus italicus Mill.	IRIDACEAE	1	1	1	1	1	2	1	1	2	1	null	1	1	3	1	1	null	null	1	null	2	1	null	2	1	2	1	1	1	2	null	null	null	null	1	null	null	null
1785	Gladiolus illyricus Koch	IRIDACEAE	1	1	1	1	1	2	1	1	2	1	null	1	1	3	1	1	null	null	1	null	2	1	null	2	1	2	1	1	1	2	null	null	null	null	1	null	null	null
1786	Gladiolus palustris Gaudin	IRIDACEAE	1	1	1	1	1	2	1	1	2	1	null	1	1	3	1	1	null	null	1	null	2	1	null	2	1	2	1	1	1	2	null	null	null	null	1	null	null	null
1787	Glaucium flavum Crantz	PAPAVERACEAE	1	null	1	1	1	1	1	1	1	1	1	1	1	3	2	2	null	null	1	null	1	1	null	1	1	1	1	1	1	1	null	null	null	null	2	null	null	null
1793	Orobanche ramosa L. s.l.	OROBANCHACEAE	1	1	1	null	null	null	1	4	null	null	null	1	2	azzurri o blu	1	null	null	null	1	null	2	1	null	2	1	1	1	1	1	null	null	null	null	null	1	null	null	null
1794	Orobanche minor Sm.	OROBANCHACEAE	1	null	1	null	null	null	1	4	null	null	null	1	2	null	1	null	null	null	1	null	2	1	null	2	1	1	1	1	1	null	null	null	null	null	1	null	null	null
1795	Orobanche picridis F.W.Schultz	OROBANCHACEAE	1	null	1	null	null	null	1	4	null	null	null	1	2	null	1	null	null	null	1	null	2	1	null	2	1	1	1	1	1	null	null	null	null	null	1	null	null	null
1796	Orobanche caryophyllacea Sm.	OROBANCHACEAE	1	null	1	null	null	null	1	4	null	null	null	1	2	azzurri	blu	rosa pallido o violetti	1	null	null	null	1	null	2	1	null	2	1	1	1	1	null	1	null	null	null	null	1	null	null	null
1797	Orobanche minor Sm.	OROBANCHACEAE	1	null	1	null	null	null	1	4	null	null	null	1	2	null	1	null	null	null	1	null	2	1	null	2	1	1	1	1	1	null	null	null	null	null	1	null	null	null
1798	Orobanche hederae Duby	OROBANCHACEAE	1	null	1	null	null	null	1	4	null	null	null	1	2	null	1	null	null	null	1	null	2	1	null	2	1	1	1	1	1	null	null	null	null	null	1	null	null	null
1799	Orobanche lutea Baumg.	OROBANCHACEAE	1	null	1	null	null	null	1	4	null	null	null	1	2	null	1	null	null	null	1	null	2	1	null	2	1	1	1	1	1	null	null	null	null	null	1	null	null	null
1800	Orobanche gracilis Sm.	OROBANCHACEAE	1	null	1	null	null	null	1	4	null	null	null	1	2	null	1	null	null	null	1	null	2	1	null	2	1	1	1	1	1	null	null	null	null	null	1	null	null	null
1801	Lathraea squamaria L.	OROBANCHACEAE	1	1	1	null	null	null	1	4	null	null	null	1	2	azzurri	blu	rosa pallido o violetti	1	null	null	null	1	null	2	1	null	2	1	null	1	1	null	1	null	null	null	null	1	null	null	null
1803	Cuscuta campestris Yunck.	CONVOLVULACEAE	1	null	2	null	null	null	1	4	null	null	null	1	2	bianchi	1	null	null	null	1	null	1	1	null	2	1	1	1	1	null	3	null	null	null	null	1	null	null	null
1804	Cuscuta europaea L.	CONVOLVULACEAE	1	null	2	null	null	null	1	4	null	null	null	1	2	bianchi	1	null	null	null	1	null	1	1	null	2	1	1	1	1	null	1	null	null	null	null	1	null	null	null
1805	Cuscuta epithymum (L.) L. subsp. epithymum	CONVOLVULACEAE	1	null	2	null	null	null	1	4	null	null	null	1	2	bianchi	1	null	null	null	1	null	1	1	null	2	1	1	1	1	null	null	null	null	null	null	1	null	null	null
1808	Viola tricolor L. s.l.	VIOLACEAE	1	1	1	1	1	1	1	1	2	1	null	1	1	3	1	2	null	null	1	null	2	1	null	1	2	1	1	1	1	3	null	null	null	null	1	null	null	null
1809	Viola arvensis Murray s.l.	VIOLACEAE	1	1	1	1	1	1	1	1	2	1	null	1	1	3	1	2	null	null	1	null	2	1	null	1	2	1	1	1	1	3	null	null	null	null	1	null	null	null
1810	Viola kitaibeliana Schult.	VIOLACEAE	1	1	1	1	1	null	1	1	2	1	null	1	1	3	1	2	null	null	1	null	2	1	null	1	2	1	1	1	1	3	null	null	null	null	null	null	null	null
1811	Viola pinnata L.	VIOLACEAE	1	1	1	1	1	1	1	1	1	2	3	1	1	4	1	2	null	null	1	null	2	1	null	1	2	1	1	1	1	3	null	null	null	null	null	null	null	null
1812	Viola elatior Fr.	VIOLACEAE	1	1	1	1	1	1	1	1	2	2	null	1	1	4	1	2	null	null	1	null	2	1	null	1	2	1	1	1	1	3	null	null	null	null	1	null	null	null
1813	Viola mirabilis L.	VIOLACEAE	1	1	1	1	1	1	1	1	2	2	null	1	1	4	1	2	null	null	1	null	2	1	null	1	2	1	1	1	1	3	null	null	null	null	1	null	null	null
1814	Viola riviniana Rchb.	VIOLACEAE	1	1	1	1	1	1	1	1	2	2	null	1	1	4	1	2	null	null	1	null	2	1	null	1	2	1	1	1	1	3	null	null	null	null	1	null	null	null
1815	Viola reichenbachiana Jord. ex Boreau	VIOLACEAE	1	1	1	1	1	1	1	1	2	2	null	1	1	4	1	2	null	null	1	null	2	1	null	1	2	1	1	1	1	3	null	null	null	null	1	null	null	null
1816	Viola rupestris F.W. Schmidt subsp. rupestris	VIOLACEAE	1	1	1	1	1	1	1	1	2	2	null	1	1	4	1	2	null	null	1	null	2	1	null	1	2	1	1	1	1	3	null	null	null	null	1	null	null	null
1817	Viola suavis M. Bieb. subsp. suavis	VIOLACEAE	1	1	1	1	1	null	1	1	2	2	null	1	1	4	1	2	null	null	1	null	2	1	null	1	2	1	1	1	1	3	null	null	null	null	1	null	null	null
1818	Viola adriatica Freyn	VIOLACEAE	1	1	1	1	1	null	1	1	2	2	null	1	1	4	1	2	null	null	1	null	2	1	null	1	2	1	1	1	1	3	null	null	null	null	1	null	null	null
1819	Viola odorata L.	VIOLACEAE	1	1	1	1	1	null	1	1	2	2	null	1	1	4	1	2	null	null	1	null	2	1	null	1	2	1	1	1	1	3	null	null	null	null	1	null	null	null
1821	Viola hirta L.	VIOLACEAE	1	1	1	1	1	1	1	1	2	2	null	1	1	4	1	2	null	null	1	null	2	1	null	1	2	1	1	1	1	3	null	null	null	null	1	null	null	null
1822	Viola collina Besser	VIOLACEAE	1	1	1	1	1	1	1	1	2	2	null	1	1	3	1	2	null	null	1	null	2	1	null	1	2	1	1	1	1	3	null	null	null	null	1	null	null	null
1824	Viola alba Besser s.l.	VIOLACEAE	1	1	1	1	1	null	1	1	2	2	null	1	1	4	1	2	null	null	1	null	2	1	null	1	2	1	1	1	1	3	null	null	null	null	1	null	null	null
1825	Viola alba Besser s.l.	VIOLACEAE	1	1	1	1	1	null	1	1	2	2	null	1	1	4	1	2	null	null	1	null	2	1	null	1	2	1	1	1	1	3	null	null	null	null	1	null	null	null
1826	Viola collina Besser	VIOLACEAE	1	1	1	1	1	1	1	1	2	2	null	1	1	4	1	2	null	null	1	null	2	1	null	1	2	1	1	1	1	3	null	null	null	null	1	null	null	null
1827	Viola elatior Fr.	VIOLACEAE	1	1	1	1	1	1	1	1	2	2	null	1	1	2	1	2	null	null	1	null	2	1	null	1	2	1	1	1	1	3	null	null	null	null	1	null	null	null
1828	Viola rupestris F.W. Schmidt subsp. rupestris	VIOLACEAE	1	1	1	1	1	1	1	1	2	2	null	1	1	2	1	2	null	null	1	null	2	1	null	1	2	1	1	1	1	3	null	null	null	null	1	null	null	null
1829	Viola tricolor L. s.l.	VIOLACEAE	1	1	1	1	1	1	1	1	2	1	null	1	1	3	1	2	null	null	1	null	2	1	null	1	2	1	1	1	1	3	null	null	null	null	1	null	null	null
1831	Oxalis acetosella L.	OXALIDACEAE	1	1	1	1	2	2	1	1	1	1	2	1	1	3	1	2	null	null	1	null	1	1	null	1	1	1	1	1	1	3	null	null	null	null	null	null	null	null
1832	Oxalis stricta L.	OXALIDACEAE	1	1	1	1	2	2	1	1	1	1	2	1	1	3	1	2	null	null	1	null	1	1	null	1	1	1	1	1	1	3	null	null	null	null	null	null	null	null
1833	Oxalis corniculata L.	OXALIDACEAE	1	1	1	1	2	2	1	1	1	1	2	1	1	3	1	2	null	null	1	null	1	1	null	1	1	1	1	1	1	3	null	null	null	null	null	null	null	null
1834	Oxalis dillenii Jacq.	OXALIDACEAE	1	1	1	1	2	2	1	1	1	1	2	1	1	3	1	2	null	null	1	null	1	1	null	1	1	1	1	1	1	3	null	null	null	null	null	null	null	null
1835	Oxalis articulata Savigny	OXALIDACEAE	1	1	1	1	2	2	1	1	1	1	2	1	1	3	1	2	null	null	1	null	1	1	null	1	1	1	1	1	1	3	null	null	null	null	null	null	null	null
1840	Helianthemum oelandicum (L.) Dum. Cours. subsp. alpestre (Jacq.) Ces.	CISTACEAE	1	1	1	1	1	2	1	2	2	1	null	1	1	3	1	2	null	null	1	null	1	1	null	1	1	1	1	1	1	3	null	null	null	null	1	null	null	null
1841	Helianthemum nummularium (L.) Mill. subsp. obscurum (?elak.) Holub	CISTACEAE	1	null	1	1	1	2	1	2	2	1	null	1	1	3	1	null	null	null	1	null	1	1	null	1	1	1	1	1	1	3	null	null	null	null	1	null	null	null
1842	Fumana procumbens (Dunal) Gren. & Godr.	CISTACEAE	1	null	1	null	1	null	1	1	2	1	null	1	1	3	1	1	null	null	1	null	1	1	null	1	1	1	1	1	1	3	null	null	null	null	1	null	null	null
1853	Malva alcea L.	MALVACEAE	1	1	1	1	1	null	1	1	1	2	3	1	1	3	1	2	null	null	1	null	1	1	null	1	1	1	1	1	1	3	null	null	null	null	2	null	null	null
1854	Malva neglecta Wallr.	MALVACEAE	1	1	1	1	1	null	1	1	2	2	null	1	1	3	1	2	null	null	1	null	1	1	null	1	1	1	1	1	1	3	null	null	null	null	null	null	null	null
1855	Malva neglecta Wallr.	MALVACEAE	1	1	1	1	1	1	1	1	2	2	null	1	1	2	1	2	null	null	1	null	1	1	null	1	1	1	1	1	1	3	null	null	null	null	null	null	null	null
1856	Malva sylvestris L. subsp. sylvestris	MALVACEAE	1	1	1	1	1	1	1	1	1	2	3	1	1	3	1	2	null	null	1	null	1	1	null	1	1	1	1	1	1	3	null	null	null	null	2	null	null	null
1857	Malva nicaeensis All.	MALVACEAE	1	1	1	1	1	1	1	1	2	2	null	1	1	2	1	2	null	null	1	null	1	1	null	1	1	1	1	1	1	3	null	null	null	null	null	null	null	null
1858	Malva nicaeensis All.	MALVACEAE	1	1	1	1	1	1	1	1	2	2	null	1	1	3	1	2	null	null	1	null	1	1	null	1	1	1	1	1	1	3	null	null	null	null	null	null	null	null
1859	Malva punctata (All.) Alef.	MALVACEAE	1	null	1	1	1	null	1	1	2	2	null	1	1	3	1	2	null	null	1	null	1	1	null	1	1	1	1	1	1	3	null	null	null	null	2	null	null	null
1860	Malva trimestris (L.) Salisb.	MALVACEAE	1	null	1	1	1	1	1	1	2	2	null	1	1	3	1	2	null	null	1	null	1	1	null	1	1	1	1	1	1	3	null	null	null	null	null	null	null	null
1861	Malva setigera Schimp. & Spenn.	MALVACEAE	1	null	1	1	1	null	1	1	2	2	null	1	1	3	1	2	null	null	1	null	1	1	null	1	1	1	1	1	1	3	null	null	null	null	2	null	null	null
1862	Althaea cannabina L.	MALVACEAE	1	1	1	1	1	1	1	1	1	2	3	1	1	3	1	2	null	null	1	null	1	1	null	1	1	1	1	1	1	3	null	null	null	null	2	null	null	null
1863	Althaea officinalis L.	MALVACEAE	1	null	1	1	1	1	1	1	2	2	null	1	1	3	1	2	null	null	1	null	1	1	null	1	1	1	1	1	1	3	null	null	null	null	2	null	null	null
1864	Alcea rosea L.	MALVACEAE	1	null	1	1	1	1	1	1	2	2	null	1	1	3	1	2	null	null	1	null	1	1	null	1	1	1	1	1	1	3	null	null	null	null	2	null	null	null
1865	Alcea biennis Winterl subsp. biennis	MALVACEAE	1	1	1	1	1	1	1	1	2	2	null	1	1	3	1	2	null	null	1	null	1	1	null	1	1	1	1	1	1	3	null	null	null	null	2	null	null	null
1866	Abutilon theophrasti Medik.	MALVACEAE	1	1	1	1	1	null	1	1	2	2	null	1	1	3	1	2	null	null	1	null	1	1	null	1	1	1	1	1	1	3	null	null	null	null	1	null	null	null
1867	Hibiscus trionum L.	MALVACEAE	1	1	1	1	1	1	1	1	1	2	3	1	1	3	1	2	null	null	1	null	1	1	null	1	1	1	1	1	1	3	null	null	null	null	null	null	null	null
1869	Polygala nicaeensis W.D.J. Koch subsp. mediterranea Chodat	POLYGALACEAE	1	1	1	1	1	2	1	1	2	1	null	1	1	3	1	1	null	null	1	null	2	1	null	2	1	2	1	1	1	1	null	null	null	null	1	null	null	null
1870	Polygala comosa Schkuhr	POLYGALACEAE	1	1	1	1	1	2	1	1	2	1	null	1	1	3	1	1	null	null	1	null	2	1	null	2	1	2	1	1	1	1	null	null	null	null	1	null	null	null
1871	Polygala vulgaris L. subsp. vulgaris	POLYGALACEAE	1	1	1	1	1	2	1	1	2	1	null	1	1	4	1	1	null	null	1	null	2	1	null	2	1	2	1	1	1	1	null	null	null	null	1	null	null	null
1875	Rumex acetosella L. subsp. acetosella	POLYGONACEAE	1	1	1	1	1	2	1	1	2	2	null	1	1	null	1	2	null	null	1	null	1	2	null	null	null	1	1	1	1	null	null	null	null	null	1	null	null	null
1876	Rumex acetosa L. subsp. acetosa	POLYGONACEAE	1	1	1	1	1	2	1	1	2	2	null	1	1	null	1	2	null	null	1	null	1	2	null	null	null	1	1	1	1	null	null	null	null	null	1	null	null	null
1879	Rumex hydrolapathum Huds.	POLYGONACEAE	1	1	1	1	1	2	1	1	2	1	null	1	1	null	1	2	null	null	1	null	1	2	null	null	null	1	1	1	1	null	null	null	null	null	1	null	null	null
1880	Rumex crispus L.	POLYGONACEAE	1	1	1	1	1	null	1	1	2	1	null	1	1	null	1	2	null	null	1	null	1	2	null	null	null	1	1	1	1	null	null	null	null	null	1	null	null	null
1881	Rumex pulcher L. subsp. pulcher	POLYGONACEAE	1	1	1	1	1	null	1	1	2	2	null	1	1	null	1	2	null	null	1	null	1	2	null	null	null	1	1	1	1	null	null	null	null	null	1	null	null	null
1887	Fallopia dumetorum (L.) Holub	POLYGONACEAE	1	1	2	1	1	2	1	1	2	2	null	1	1	2	1	2	1	null	1	null	1	1	null	1	1	null	1	1	1	3	null	null	null	null	1	null	null	null
1888	Fagopyrum tataricum (L.) Gaertn.	POLYGONACEAE	1	1	1	1	1	2	1	1	2	2	null	1	1	1	1	2	1	null	1	null	1	1	null	1	1	null	1	1	1	3	null	null	null	null	1	null	null	null
1889	Polygonum bellardii All.	POLYGONACEAE	1	1	1	1	1	2	1	1	2	1	null	1	1	2	1	1	1	null	1	null	1	1	null	1	1	null	1	1	1	3	null	null	null	null	1	null	null	null
1890	Polygonum robertii Loisel.	POLYGONACEAE	1	1	1	1	1	2	1	1	2	1	null	1	1	2	1	1	1	null	1	null	1	1	null	1	1	null	1	1	1	3	null	null	null	null	1	null	null	null
1891	Polygonum maritimum L.	POLYGONACEAE	1	1	1	1	1	2	1	1	2	1	null	1	1	2	1	1	1	null	1	null	1	1	null	1	1	null	1	1	1	3	null	null	null	null	1	null	null	null
1910	Beta vulgaris L. subsp. vulgaris	AMARANTHACEAE	1	1	1	1	1	1	1	1	2	1	null	1	1	1	1	2	null	null	1	null	null	2	null	null	null	1	1	1	1	null	null	null	null	null	1	null	null	null
1911	Beta vulgaris L. subsp. maritima (L.) Arcang.	AMARANTHACEAE	1	1	1	1	1	null	1	1	2	1	null	1	1	1	1	2	null	null	1	null	null	2	null	null	null	1	1	1	1	null	null	null	null	null	null	null	null	null
1912	Atriplex hortensis L.	AMARANTHACEAE	1	1	1	1	1	null	1	1	2	2	null	1	1	1	1	2	null	null	1	null	null	2	null	null	null	1	1	1	1	null	null	null	null	null	null	null	null	null
1913	Atriplex sagittata Borkh.	AMARANTHACEAE	1	null	1	1	1	null	1	1	2	2	null	1	1	1	1	2	null	null	1	null	null	2	null	null	null	1	1	1	1	null	null	null	null	null	null	null	null	null
1914	Atriplex rosea L.	AMARANTHACEAE	1	1	1	1	1	1	1	1	2	2	null	1	1	1	1	2	null	null	1	null	null	2	null	null	null	1	1	1	1	null	null	null	null	null	null	null	null	null
1915	Atriplex tatarica L.	AMARANTHACEAE	1	1	1	1	1	1	1	1	2	null	null	1	1	1	1	2	null	null	1	null	null	2	null	null	null	1	1	1	1	null	null	null	null	null	null	null	null	null
1916	Atriplex littoralis L.	AMARANTHACEAE	1	1	1	1	1	2	1	1	2	1	null	1	1	1	1	2	null	null	1	null	null	2	null	null	null	1	1	1	1	null	null	null	null	null	1	null	null	null
1917	Atriplex patula L.	AMARANTHACEAE	1	1	1	1	1	1	1	1	2	1	null	1	1	1	1	2	null	null	1	null	null	2	null	null	null	1	1	1	1	null	null	null	null	null	null	null	null	null
1918	Atriplex prostrata Boucher ex DC.	AMARANTHACEAE	1	1	1	1	1	1	1	2	2	2	null	1	1	1	1	2	null	null	1	null	null	2	null	null	null	1	1	1	1	null	null	null	null	null	null	null	null	null
1919	Halimione portulacoides (L.) Aellen	AMARANTHACEAE	1	1	1	1	1	2	1	2	2	1	null	1	1	1	1	2	null	null	1	null	null	2	null	null	null	1	1	1	1	null	null	null	null	null	1	null	null	null
1920	Dysphania botrys (L.) Mosyakin & Clemants	AMARANTHACEAE	1	1	1	1	1	1	1	1	1	null	1	1	1	1	1	2	null	null	1	null	null	2	null	null	null	1	1	1	1	null	null	null	null	null	2	null	null	null
1921	Dysphania ambrosioides (L.) Mosyakin & Clemants	AMARANTHACEAE	1	1	1	1	1	1	1	1	2	1	null	1	1	1	1	2	null	null	1	null	null	2	null	null	null	1	1	1	1	null	null	null	null	null	1	null	null	null
1922	Chenopodium polyspermum L.	AMARANTHACEAE	1	1	1	1	1	null	1	1	2	1	null	1	1	1	1	2	null	null	1	null	null	2	null	null	null	1	1	1	1	null	null	null	null	null	1	null	null	null
1923	Chenopodium rubrum L.	AMARANTHACEAE	1	1	1	1	1	null	1	1	2	null	null	1	1	1	1	2	null	null	1	null	null	2	null	null	null	1	1	1	1	null	null	null	null	null	1	null	null	null
1924	Chenopodium hybridum L.	AMARANTHACEAE	1	1	1	1	1	1	1	1	2	2	null	1	1	1	1	2	null	null	1	null	null	2	null	null	null	1	1	1	1	null	null	null	null	null	null	null	null	null
1925	Chenopodium urbicum L.	AMARANTHACEAE	1	null	1	1	1	null	1	1	2	2	null	1	1	1	1	2	null	null	1	null	null	2	null	null	null	1	1	1	1	null	null	null	null	null	null	null	null	null
1926	Chenopodium murale L.	AMARANTHACEAE	1	1	1	1	1	1	1	1	2	null	null	1	1	1	1	2	null	null	1	null	null	2	null	null	null	1	1	1	1	null	null	null	null	null	null	null	null	null
1927	Chenopodium vulvaria L.	AMARANTHACEAE	1	1	1	1	1	1	1	1	2	null	null	1	1	1	1	2	null	null	1	null	null	2	null	null	null	1	1	1	1	null	null	null	null	null	null	null	null	null
1928	Chenopodium urbicum L.	AMARANTHACEAE	1	null	1	1	1	null	1	1	2	2	null	1	1	1	1	2	null	null	1	null	null	2	null	null	null	1	1	1	1	null	null	null	null	null	null	null	null	null
1929	Chenopodium ficifolium Sm.	AMARANTHACEAE	1	1	1	1	1	1	1	1	2	1	null	1	1	1	1	2	null	null	1	null	null	2	null	null	null	1	1	1	1	null	null	null	null	null	2	null	null	null
1931	Chenopodium glaucum L.	AMARANTHACEAE	1	1	1	1	1	1	1	1	2	1	null	1	1	1	1	2	null	null	1	null	null	2	null	null	null	1	1	1	1	null	null	null	null	null	null	null	null	null
1932	Chenopodium album L. subsp. album	AMARANTHACEAE	1	1	1	1	1	1	1	1	2	1	null	1	1	1	1	2	null	null	1	null	null	2	null	null	null	1	1	1	1	null	null	null	null	null	1	null	null	null
1933	Chenopodium strictum Roth subsp. strictum	AMARANTHACEAE	1	1	1	1	1	1	1	1	2	1	null	1	1	1	1	2	null	null	1	null	null	2	null	null	null	1	1	1	1	null	null	null	null	null	1	null	null	null
1934	Chenopodium opulifolium Schrad. ex W.D.J. Koch & Ziz	AMARANTHACEAE	1	1	1	1	1	1	1	1	2	1	null	1	1	1	1	2	null	null	1	null	null	2	null	null	null	1	1	1	1	null	null	null	null	null	null	null	null	null
1937	Asarum europaeum L.	ARISTOLOCHIACEAE	1	null	1	1	1	2	1	1	2	2	null	1	1	3	1	2	null	null	1	null	1	1	null	2	1	2	1	1	1	1	null	null	null	null	1	null	null	null
1940	Aristolochia pallida Willd.	ARISTOLOCHIACEAE	1	1	null	1	1	2	1	1	2	2	null	1	1	3	1	2	null	null	1	null	2	1	null	2	1	2	1	1	null	1	null	null	null	null	null	null	null	null
1941	Aristolochia lutea Desf.	ARISTOLOCHIACEAE	1	1	null	1	1	2	1	1	2	2	null	1	1	3	1	2	null	null	1	null	2	1	null	2	1	2	1	1	1	1	null	null	null	null	1	null	null	null
1957	Legousia speculum-veneris (L.) Chaix	CAMPANULACEAE	1	1	1	1	1	null	1	1	2	1	null	1	1	4	1	null	null	null	1	null	1	1	null	2	1	1	1	1	1	3	null	null	null	null	1	null	null	null
1958	Campanula sibirica L. subsp. sibirica	CAMPANULACEAE	1	1	1	1	1	null	1	1	2	1	null	1	1	4	1	2	null	null	1	null	1	1	null	2	1	1	1	1	1	3	null	null	null	null	1	null	null	null
1959	Campanula cervicaria L.	CAMPANULACEAE	1	1	1	1	1	1	1	1	2	1	null	1	1	4	1	null	null	null	1	null	1	1	null	2	1	1	1	1	1	3	null	null	null	null	1	null	null	null
1960	Campanula glomerata L.	CAMPANULACEAE	1	1	1	1	1	1	1	1	2	null	null	1	1	4	1	null	null	null	1	null	1	1	null	2	1	1	1	1	1	3	null	null	null	null	1	null	null	null
1962	Campanula rapunculus L.	CAMPANULACEAE	1	1	1	1	1	null	1	1	2	1	null	1	1	4	1	null	null	null	1	null	1	1	null	2	1	1	1	1	1	3	null	null	null	null	1	null	null	null
1963	Campanula bononiensis L.	CAMPANULACEAE	1	1	1	1	1	1	1	1	2	null	null	1	1	4	1	null	null	null	1	null	1	1	null	2	1	1	1	1	1	3	null	null	null	null	1	null	null	null
1964	Campanula rapunculoides L. subsp. rapunculoides	CAMPANULACEAE	1	1	1	1	1	1	1	1	2	2	null	1	1	4	1	2	null	null	1	null	1	1	null	2	1	1	1	1	1	3	null	null	null	null	1	null	null	null
1965	Campanula trachelium L. subsp. trachelium	CAMPANULACEAE	1	1	1	1	1	1	1	1	2	2	null	1	1	4	1	2	null	null	1	null	1	1	null	2	1	1	1	1	1	3	null	null	null	null	1	null	null	null
1966	Campanula pyramidalis L.	CAMPANULACEAE	1	null	1	1	1	1	1	1	2	2	null	1	1	4	1	2	null	null	1	null	1	1	null	2	1	1	1	1	1	3	null	null	null	null	1	null	null	null
1968	Legousia hybrida (L.) Delarbre	CAMPANULACEAE	1	1	1	1	1	null	1	1	2	1	null	1	1	4	1	null	null	null	1	null	1	1	null	2	1	1	1	1	1	3	null	null	null	null	1	null	null	null
1969	Phyteuma orbiculare L.	CAMPANULACEAE	1	1	1	1	1	null	1	1	2	null	null	1	1	4	1	2	null	null	1	null	1	1	null	2	1	1	1	1	1	3	null	null	null	null	1	null	null	null
1970	Phyteuma zahlbruckneri Vest	CAMPANULACEAE	1	1	1	1	1	null	1	1	2	2	null	1	1	4	1	2	null	null	1	null	1	1	null	2	1	1	1	1	1	3	null	null	null	null	1	null	null	null
1972	Plantago major L. subsp. major	PLANTAGINACEAE	1	1	1	1	1	2	1	1	2	1	null	1	1	2	1	2	null	null	1	null	1	1	null	2	1	1	1	1	1	1	null	null	null	null	1	null	null	null
1973	Plantago cornutii Gouan	PLANTAGINACEAE	1	1	1	1	1	2	1	1	2	1	null	1	1	2	1	2	null	null	1	null	1	1	null	2	1	1	1	1	1	1	null	null	null	null	1	null	null	null
1974	Plantago media L. subsp. media	PLANTAGINACEAE	1	null	1	1	1	2	1	1	2	1	null	1	1	2	1	2	null	null	1	null	1	1	null	2	1	1	1	1	1	1	null	null	null	null	1	null	null	null
1975	Plantago crassifolia Forssk.	PLANTAGINACEAE	1	1	1	1	1	2	1	1	2	1	null	1	1	2	1	1	null	null	1	null	1	1	null	2	1	1	1	1	1	1	null	null	null	null	1	null	null	null
1976	Plantago coronopus L.	PLANTAGINACEAE	1	1	1	1	1	null	1	1	1	1	null	1	1	2	1	2	null	null	1	null	1	1	null	2	1	1	1	1	1	1	null	null	null	null	null	null	null	null
1977	Plantago holosteum Scop.	PLANTAGINACEAE	1	1	1	1	1	2	1	1	2	1	null	1	1	2	1	1	null	null	1	null	1	1	null	2	1	1	1	1	1	1	null	null	null	null	1	null	null	null
1978	Plantago lanceolata L.	PLANTAGINACEAE	1	1	1	1	1	2	1	1	2	1	null	1	1	null	1	null	null	null	1	null	1	1	null	2	1	1	1	1	1	1	null	null	null	null	1	null	null	null
1979	Plantago altissima L.	PLANTAGINACEAE	1	1	1	1	1	2	1	1	2	1	null	1	1	2	1	1	null	null	1	null	1	1	null	2	1	1	1	1	1	1	null	null	null	null	1	null	null	null
1980	Plantago argentea Chaix subsp. liburnica Ravnik	PLANTAGINACEAE	1	1	1	1	1	2	1	1	2	1	null	1	1	2	1	2	null	null	1	null	1	1	null	2	1	1	1	1	1	1	null	null	null	null	1	null	null	null
1982	Thesium linophyllon L.	SANTALACEAE	1	1	1	1	1	2	1	1	2	1	null	1	1	1	1	1	null	null	1	null	1	1	null	2	1	2	1	1	1	3	null	null	null	null	1	null	null	null
1983	Thesium humifusum DC.	SANTALACEAE	1	1	1	1	1	2	1	1	2	1	null	1	1	1	1	1	null	null	1	null	1	1	null	2	1	2	1	1	1	3	null	null	null	null	1	null	null	null
1984	Thesium bavarum Schrank	SANTALACEAE	1	1	1	1	1	2	1	1	2	1	null	1	1	1	1	1	null	null	1	null	1	1	null	2	1	2	1	1	1	3	null	null	null	null	1	null	null	null
1986	Osyris alba L.	SANTALACEAE	1	1	1	1	1	2	1	1	2	1	null	1	1	3	1	1	1	null	1	null	1	1	null	1	1	2	1	1	2	1	null	null	null	null	1	null	null	null
1991	Urtica dioica L.	URTICACEAE	1	1	1	1	1	1	2	2	2	null	null	1	1	1	1	2	null	null	1	null	1	2	null	null	null	1	1	1	1	null	null	null	null	null	1	null	null	null
1992	Urtica urens L.	URTICACEAE	1	1	1	1	1	1	2	2	2	null	null	1	1	1	1	2	null	null	1	null	1	2	null	null	null	1	1	1	1	null	null	null	null	null	1	null	null	null
1993	Parietaria officinalis L.	URTICACEAE	1	1	1	1	1	2	1	1	2	1	null	1	1	1	1	2	null	null	1	null	1	2	null	null	null	1	1	1	1	null	null	null	null	null	1	null	null	null
1994	Parietaria judaica L.	URTICACEAE	1	1	1	1	1	2	1	1	2	1	null	1	1	1	1	2	null	null	1	null	1	2	null	null	null	1	1	1	1	null	null	null	null	null	1	null	null	null
1996	Blackstonia perfoliata (L.) Huds. subsp. perfoliata	GENTIANACEAE	1	1	1	1	1	2	1	2	2	null	null	1	1	3	1	1	null	null	1	null	1	1	null	2	1	1	1	1	1	2	null	null	null	null	1	null	null	null
1997	Blackstonia acuminata (W.D.J. Koch & Ziz) Domin s.l.	GENTIANACEAE	1	1	1	1	1	2	1	2	2	null	null	1	1	3	1	1	null	null	1	null	1	1	null	2	1	1	1	1	1	2	null	null	null	null	1	null	null	null
2004	Schenkia spicata (L.) G. Mans.	GENTIANACEAE	1	1	1	1	1	2	1	2	2	1	null	1	1	3	1	1	null	null	1	null	1	1	null	2	1	1	1	1	1	3	null	null	null	null	1	null	null	null
2006	Centaurium erythraea Rafn subsp. erythraea	GENTIANACEAE	1	1	1	1	1	null	1	2	2	1	null	1	1	3	1	1	null	null	1	null	1	1	null	2	1	1	1	1	1	3	null	null	null	null	1	null	null	null
2007	Centaurium pulchellum (Sw.) Druce subsp. pulchellum	GENTIANACEAE	1	1	1	1	1	2	1	2	2	1	null	1	1	3	1	1	null	null	1	null	1	1	null	2	1	1	1	1	1	3	null	null	null	null	1	null	null	null
2008	Centaurium tenuiflorum (Hoffmanns. & Link) Fritsch subsp. acutiflorum (Schott) Zeltner	GENTIANACEAE	1	1	1	1	1	2	1	2	2	1	null	1	1	3	1	1	null	null	1	null	1	1	null	2	1	1	1	1	1	3	null	null	null	null	1	null	null	null
2009	Gentiana cruciata L. subsp. cruciata	GENTIANACEAE	1	1	1	1	1	2	1	2	2	1	null	1	1	4	1	1	null	null	1	null	1	1	null	2	1	1	1	1	1	1	null	null	null	null	1	null	null	null
2010	Gentiana asclepiadea L.	GENTIANACEAE	1	1	1	1	1	2	1	2	2	1	null	1	1	4	1	1	null	null	1	null	1	1	null	2	1	1	1	1	1	3	null	null	null	null	1	null	null	null
2011	Gentiana pneumonanthe L. subsp. pneumonanthe	GENTIANACEAE	1	1	1	1	1	2	1	2	2	1	null	1	1	4	1	1	null	null	1	null	1	1	null	2	1	1	1	1	1	3	null	null	null	null	1	null	null	null
2012	Gentianopsis ciliata (L.) Ma subsp. ciliata	GENTIANACEAE	1	1	1	1	1	2	1	2	2	1	null	1	1	4	1	1	null	null	1	null	1	1	null	2	1	1	1	1	1	1	null	null	null	null	1	null	null	null
2013	Gentiana verna L. subsp. tergestina (Beck) Hayek	GENTIANACEAE	1	1	1	1	1	2	1	2	2	1	null	1	1	4	1	1	null	null	1	null	1	1	null	2	1	1	1	1	1	3	null	null	null	null	1	null	null	null
2018	Epilobium montanum L.	ONAGRACEAE	1	1	1	1	1	1	1	2	2	1	null	1	1	3	1	1	null	null	1	null	1	1	null	1	1	1	1	1	1	1	null	null	null	null	1	null	null	null
2019	Epilobium hirsutum L.	ONAGRACEAE	1	1	1	1	1	1	1	2	2	1	null	1	1	3	1	1	null	null	1	null	1	1	null	1	1	1	1	1	1	1	null	null	null	null	1	null	null	null
2020	Epilobium parviflorum Schreb.	ONAGRACEAE	1	1	1	1	1	1	1	2	2	1	null	1	1	3	1	1	null	null	1	null	1	1	null	1	1	1	1	1	1	1	null	null	null	null	1	null	null	null
2021	Epilobium palustre L.	ONAGRACEAE	1	1	1	1	1	null	1	2	2	1	null	1	1	3	1	1	null	null	1	null	1	1	null	1	1	1	1	1	1	1	null	null	null	null	1	null	null	null
2022	Epilobium tetragonum L. subsp. tetragonum	ONAGRACEAE	1	1	1	1	1	1	1	2	2	1	null	1	1	3	1	1	null	null	1	null	1	1	null	1	1	1	1	1	1	1	null	null	null	null	1	null	null	null
2023	Oenothera biennis L.	ONAGRACEAE	1	1	1	1	1	null	1	1	2	1	null	1	1	3	1	null	null	null	1	null	1	1	null	1	1	1	1	1	1	1	null	null	null	null	1	null	null	null
2029	Circaea lutetiana L. subsp. lutetiana	ONAGRACEAE	1	1	1	1	1	1	1	2	2	2	null	1	1	3	1	2	1	null	1	null	1	1	null	1	1	1	1	1	1	1	null	null	null	null	1	null	null	null
2031	Himantoglossum adriaticum H. Baumann	ORCHIDACEAE	1	1	1	1	1	2	1	1	2	1	null	1	1	3	1	1	null	null	1	null	2	1	null	1	2	2	1	1	1	2	null	null	null	null	1	null	null	null
2032	Linum catharticum L. subsp. catharticum	LINACEAE	1	1	1	1	1	2	1	2	2	1	null	1	1	2	1	1	null	null	1	null	1	1	null	1	1	1	1	1	1	3	null	null	null	null	1	null	null	null
2033	Linum trigynum L.	LINACEAE	1	1	1	1	1	2	1	1	2	1	null	1	1	3	1	1	null	null	1	null	1	1	null	1	1	1	1	1	1	3	null	null	null	null	1	null	null	null
2034	Linum corymbulosum Rchb.	LINACEAE	1	1	1	1	1	2	1	1	2	1	null	1	1	3	1	1	null	null	1	null	1	1	null	1	1	1	1	1	1	3	null	null	null	null	1	null	null	null
2035	Linum maritimum L. subsp. maritimum	LINACEAE	1	1	1	1	1	2	1	1	2	1	null	1	1	3	1	1	null	null	1	null	1	1	null	1	1	1	1	1	1	3	null	null	null	null	1	null	null	null
2036	Linum flavum L.	LINACEAE	1	1	1	1	1	2	1	1	2	1	null	1	1	3	1	1	null	null	1	null	1	1	null	1	1	1	1	1	1	3	null	null	null	null	1	null	null	null
2038	Linum narbonense L.	LINACEAE	1	1	1	1	1	2	1	1	2	1	null	1	1	4	1	1	null	null	1	null	1	1	null	1	1	1	1	1	1	3	null	null	null	null	1	null	null	null
2039	Linum bienne Mill.	LINACEAE	1	1	1	1	1	2	1	1	2	1	null	1	1	4	1	1	null	null	1	null	1	1	null	1	1	1	1	1	1	3	null	null	null	null	1	null	null	null
2041	Linum viscosum L.	LINACEAE	1	1	1	1	1	2	1	1	2	1	null	1	1	3	1	1	null	null	1	null	1	1	null	1	1	1	1	1	1	3	null	null	null	null	1	null	null	null
2042	Linum tenuifolium L.	LINACEAE	1	1	1	1	1	2	1	1	2	1	null	1	1	4	1	1	null	null	1	null	1	1	null	1	1	1	1	1	1	3	null	null	null	null	1	null	null	null
2048	Calystegia soldanella (L.) Roem. & Schult.	CONVOLVULACEAE	1	1	2	1	1	2	1	1	2	2	null	1	1	3	1	2	null	null	1	null	1	1	null	2	1	1	1	1	1	3	null	null	null	null	1	null	null	null
2049	Convolvulus sepium L. subsp. sepium	CONVOLVULACEAE	1	1	2	1	1	2	1	1	2	2	null	1	1	2	1	2	null	null	1	null	1	1	null	2	1	1	1	1	1	3	null	null	null	null	1	null	null	null
2050	Convolvulus sylvaticus Kit.	CONVOLVULACEAE	1	1	2	1	1	2	1	1	2	2	null	1	1	2	1	2	null	null	1	null	1	1	null	2	1	1	1	1	1	3	null	null	null	null	null	null	null	null
2052	Convolvulus arvensis L.	CONVOLVULACEAE	1	1	2	1	1	2	1	1	2	2	null	1	1	2	1	2	null	null	1	null	1	1	null	2	1	1	1	1	1	3	null	null	null	null	1	null	null	null
2053	Convolvulus cantabrica L.	CONVOLVULACEAE	1	1	1	1	1	2	1	1	2	1	null	1	1	3	1	2	null	null	1	null	1	1	null	2	1	1	1	1	1	3	null	null	null	null	1	null	null	null
2054	Ipomoea purpurea (L.) Roth	CONVOLVULACEAE	1	1	2	1	1	2	1	1	2	2	null	1	1	3	1	2	null	null	1	null	1	1	null	2	1	1	1	1	1	3	null	null	null	null	1	null	null	null
2056	Helianthus annuus L.	ASTERACEAE	1	1	1	1	1	null	1	1	2	1	null	1	1	3	1	2	null	null	2	1	1	1	null	2	1	2	1	1	1	3	null	null	null	null	1	null	null	1
2059	Xanthium spinosum L.	ASTERACEAE	1	1	1	1	1	1	2	1	1	null	null	1	1	3	1	null	null	null	2	1	1	1	null	2	1	2	1	1	1	3	null	null	null	null	2	null	null	2
2061	Sanguisorba officinalis L.	ROSACEAE	1	1	1	1	2	1	1	1	1	1	1	1	1	null	1	2	null	null	1	null	1	2	null	null	null	1	1	1	1	null	null	null	null	null	null	2	1	null
2062	Poterium sanguisorba L. subsp. balearicum (Bourg. ex Nyman) Stace	ROSACEAE	1	1	1	1	2	1	1	1	1	1	1	1	1	null	1	2	null	null	1	null	1	2	null	null	null	1	1	1	1	null	null	null	null	null	null	2	1	null
2065	Amaranthus albus L.	AMARANTHACEAE	1	1	1	1	1	2	1	1	2	1	null	1	1	1	1	2	null	null	1	null	1	2	null	null	null	1	1	1	1	null	null	null	null	null	1	null	null	null
2066	Amaranthus hybridus L.	AMARANTHACEAE	1	1	1	1	1	2	1	1	2	1	null	1	1	1	1	2	null	null	1	null	1	2	null	null	null	1	1	1	1	null	null	null	null	null	1	null	null	null
2067	Amaranthus cruentus L.	AMARANTHACEAE	1	1	1	1	1	2	1	1	2	1	null	1	1	1	1	2	null	null	1	null	1	2	null	null	null	1	1	1	1	null	null	null	null	null	1	null	null	null
2068	Amaranthus blitoides S. Watson	AMARANTHACEAE	1	1	1	1	1	2	1	1	2	1	null	1	1	1	1	2	null	null	1	null	1	2	null	null	null	1	1	1	1	null	null	null	null	null	1	null	null	null
2069	Amaranthus graecizans L.	AMARANTHACEAE	1	1	1	1	1	2	1	1	2	1	null	1	1	1	1	2	null	null	1	null	1	2	null	null	null	1	1	1	1	null	null	null	null	null	1	null	null	null
2070	Amaranthus deflexus L.	AMARANTHACEAE	1	1	1	1	1	null	1	1	2	1	null	1	1	1	1	2	null	null	1	null	1	2	null	null	null	1	1	1	1	null	null	null	null	null	1	null	null	null
2071	Amaranthus viridis L.	AMARANTHACEAE	1	1	1	1	1	2	1	1	2	1	null	1	1	1	1	2	null	null	1	null	1	2	null	null	null	1	1	1	1	null	null	null	null	null	1	null	null	null
2072	Amaranthus blitum L. subsp. blitum	AMARANTHACEAE	1	1	1	1	1	2	1	1	2	null	null	1	1	1	1	2	null	null	1	null	1	2	null	null	null	1	1	1	1	null	null	null	null	null	1	null	null	null
2074	Reseda luteola L.	RESEDACEAE	1	1	1	1	1	null	1	1	2	1	null	1	1	3	1	1	null	null	1	null	2	1	null	1	1	1	1	1	1	1	null	null	null	null	1	null	null	null
2075	Reseda lutea L. subsp. lutea	RESEDACEAE	1	1	1	1	1	null	1	1	1	null	1	1	1	3	1	2	null	null	1	null	2	1	null	1	1	1	1	1	1	2	null	null	null	null	null	null	null	null
2076	Reseda phyteuma L. subsp. phyteuma	RESEDACEAE	1	1	1	1	1	null	1	1	1	1	1	1	1	2	1	null	null	null	1	null	2	1	null	1	1	1	1	1	1	2	null	null	null	null	null	null	null	null
2078	Mentha pulegium L. subsp. pulegium	LAMIACEAE	1	1	1	1	1	1	1	2	2	null	null	1	1	4	1	null	null	null	1	null	1	1	null	2	1	1	1	1	1	1	null	null	null	null	1	null	null	null
2079	Mentha arvensis L. subsp. parietariifolia (Becker) Briq.	LAMIACEAE	1	1	1	1	1	1	1	2	2	null	null	1	1	4	1	2	null	null	1	null	1	1	null	2	1	1	1	1	1	1	null	null	null	null	1	null	null	null
2080	Mentha aquatica L. subsp. aquatica	LAMIACEAE	1	null	1	1	1	1	1	2	2	null	null	1	1	4	1	2	null	null	1	null	1	1	null	2	1	1	1	1	1	1	null	null	null	null	1	null	null	null
2081	Mentha spicata L.	LAMIACEAE	1	1	1	1	1	null	1	2	2	null	null	1	1	4	1	null	null	null	1	null	1	1	null	2	1	1	1	1	1	1	null	null	null	null	1	null	null	null
2082	Mentha longifolia (L.) Huds.	LAMIACEAE	1	1	1	1	1	null	1	2	2	null	null	1	1	4	1	null	null	null	1	null	1	1	null	2	1	1	1	1	1	1	null	null	null	null	1	null	null	null
2088	Globularia cordifolia L.	PLANTAGINACEAE	1	null	1	1	1	2	1	1	2	1	null	1	1	4	1	2	null	null	2	1	2	1	null	2	1	1	1	1	1	3	null	null	null	null	1	null	null	null
2089	Globularia bisnagarica L.	PLANTAGINACEAE	1	1	1	1	1	2	1	1	2	1	null	1	1	4	1	null	null	null	2	1	null	1	null	2	1	1	1	1	1	3	null	null	null	null	1	null	null	null
2105	Primula vulgaris Huds. subsp. vulgaris	PRIMULACEAE	1	1	1	1	1	1	1	1	2	1	null	1	1	3	1	null	null	null	1	null	1	1	null	2	1	1	1	1	1	3	null	null	null	null	1	null	null	null
2106	Primula veris L. subsp. columnae (Ten.) Luedi	PRIMULACEAE	1	1	1	1	1	null	1	1	2	1	null	1	1	3	1	2	null	1	1	null	1	1	null	2	1	1	1	2	1	3	null	null	null	null	1	null	null	null
2107	Primula auricula L.	PRIMULACEAE	1	null	1	1	1	null	1	1	2	1	null	1	1	3	1	1	null	1	1	null	1	1	null	2	1	1	1	2	1	3	null	null	null	null	1	null	null	null
2108	Lysimachia nummularia L.	PRIMULACEAE	1	null	1	1	1	null	1	2	2	null	null	1	1	3	1	null	null	null	1	null	1	1	null	2	1	1	1	1	1	3	null	null	null	null	1	null	null	null
2109	Lysimachia vulgaris L.	PRIMULACEAE	1	1	1	1	1	2	1	2	2	1	null	1	1	3	1	null	null	null	1	null	1	1	null	2	1	1	1	1	1	3	null	null	null	null	1	null	null	null
2110	Lysimachia punctata L.	PRIMULACEAE	1	1	1	1	1	null	1	2	2	1	null	1	1	3	1	2	null	null	1	null	1	1	null	2	1	1	1	1	1	3	null	null	null	null	1	null	null	null
2111	Lysimachia linum-stellatum L.	PRIMULACEAE	1	1	1	1	1	2	1	2	2	1	null	1	1	2	1	1	null	null	1	null	1	1	null	2	1	1	1	1	1	3	null	null	null	null	1	null	null	null
2112	Lysimachia arvensis (L.) U. Manns & Anderb. subsp. arvensis	PRIMULACEAE	1	1	1	1	1	2	1	2	2	1	null	1	1	null	1	1	null	null	1	null	1	1	null	2	1	1	1	1	1	3	null	null	null	null	1	null	null	null
2113	Lysimachia arvensis (L.) U. Manns & Anderb. subsp. arvensis	PRIMULACEAE	1	1	1	1	1	2	1	2	2	1	null	1	1	4	1	1	null	null	1	null	1	1	null	2	1	1	1	1	1	3	null	null	null	null	1	null	null	null
2114	Lysimachia foemina (Mill.) U. Manns & Anderb.	PRIMULACEAE	1	1	1	1	1	2	1	2	2	1	null	1	1	4	1	1	null	null	1	null	1	1	null	2	1	1	1	1	1	3	null	null	null	null	1	null	null	null
2115	Lysimachia tenella L.	PRIMULACEAE	1	1	1	1	1	2	1	2	2	1	null	1	1	3	1	null	null	null	1	null	1	1	null	2	1	1	1	1	1	3	null	null	null	null	1	null	null	null
2116	Samolus valerandi L.	PRIMULACEAE	1	1	1	1	1	2	1	1	2	1	null	1	1	2	1	null	null	null	1	null	1	1	null	2	1	1	1	1	1	3	null	null	null	null	1	null	null	null
2117	Hottonia palustris L.	PRIMULACEAE	1	1	1	2	null	2	1	1	1	null	1	1	1	3	1	2	null	null	1	null	1	1	null	2	1	1	2	1	1	3	null	null	null	null	null	2	1	null
2118	Cyclamen purpurascens Mill. subsp. purpurascens	PRIMULACEAE	1	null	1	1	1	1	1	1	2	2	null	1	1	3	1	2	null	null	1	null	1	1	null	2	1	1	1	1	1	3	null	null	null	null	1	null	null	null
2119	Paris quadrifolia L.	MELANTHIACEAE	1	1	1	1	1	2	1	3	2	1	null	1	1	1	1	1	2	null	1	null	1	1	null	1	1	2	1	1	2	2	null	null	null	null	1	null	null	null
2123	Calluna vulgaris (L.) Hull	ERICACEAE	1	2	1	2	1	2	1	2	2	1	null	1	1	3	1	1	1	null	1	null	1	1	null	1	1	1	1	1	1	3	null	null	null	2	1	null	null	null
2127	Buxus sempervirens L.	BUXACEAE	1	2	1	1	1	2	1	2	2	1	null	1	1	3	1	1	null	null	1	null	1	2	null	1	1	1	1	1	1	1	null	null	null	null	1	null	null	null
2128	Buxus balearica Lam.	BUXACEAE	1	2	1	1	1	2	1	2	2	1	null	1	1	3	1	1	null	null	1	null	1	2	null	1	1	1	1	1	1	1	null	null	null	null	1	null	null	null
2130	Platanus orientalis L.	PLATANACEAE	1	1	1	1	1	1	1	1	1	2	3	1	1	null	1	2	1	null	1	null	null	2	null	null	null	1	1	1	1	null	null	null	null	null	2	null	null	null
2131	Platanus hispanica Mill. ex M�nchh.	PLATANACEAE	1	1	1	1	1	1	1	1	null	2	3	1	1	null	1	2	1	null	1	null	null	2	null	null	null	1	1	1	1	null	null	null	null	null	2	null	null	null
2146	Morus alba L.	MORACEAE	1	1	1	1	1	1	1	1	2	2	null	1	1	null	1	2	1	null	1	null	1	2	null	null	null	1	1	1	2	null	null	null	null	null	1	null	null	null
2147	Morus nigra L.	MORACEAE	1	1	1	1	1	1	1	1	2	2	null	1	1	null	1	2	2	null	1	null	1	2	null	null	null	1	1	1	2	null	null	null	null	null	1	null	null	null
2149	Maclura pomifera (Raf.) C.K. Schneid.	MORACEAE	1	1	1	1	1	2	2	1	2	1	null	1	1	null	1	2	1	null	1	null	1	2	null	null	null	1	1	1	2	null	null	null	null	null	1	null	null	null
2152	Viscum album L. subp. album	SANTALACEAE	1	2	1	1	1	2	1	2	2	1	null	1	1	3	1	1	1	null	1	null	1	1	null	1	1	2	1	1	2	1	null	null	null	null	1	null	null	null
2153	Phytolacca americana L.	PHYTOLACCACEAE	1	1	1	1	1	2	1	1	2	1	null	1	1	2	1	2	2	null	1	null	1	1	null	1	1	2	1	1	2	3	null	null	null	null	1	null	null	null
2154	Phytolacca dioica L.	PHYTOLACCACEAE	1	null	1	1	1	2	1	1	2	1	null	1	1	2	1	2	2	null	1	null	1	1	null	1	1	2	1	1	2	3	null	null	null	null	1	null	null	null
2156	Corylus maxima Mill.	BETULACEAE	1	1	1	1	1	1	1	1	2	2	null	1	1	null	1	2	null	null	1	null	null	2	null	null	null	1	1	1	1	null	null	null	null	null	1	null	null	null
2159	Carpinus orientalis Mill. subsp. orientalis	BETULACEAE	1	1	1	1	1	1	1	1	2	1	null	1	1	null	1	2	null	null	1	null	null	2	null	null	null	1	1	1	1	null	null	null	null	null	1	null	null	null
2160	Carpinus betulus L.	BETULACEAE	1	1	1	1	1	1	1	1	2	1	null	1	1	null	1	2	null	null	1	null	null	2	null	null	null	1	1	1	1	null	null	null	null	null	1	null	null	null
2162	Ostrya carpinifolia Scop.	BETULACEAE	1	1	1	1	1	1	1	1	2	1	null	1	1	null	1	2	null	null	1	null	null	2	null	null	null	1	1	1	1	null	null	null	null	null	1	null	null	null
2164	Hippopha� fluviatilis (Soest) Rivas Mart.	ELAEAGNACEAE	1	1	1	1	1	2	2	1	2	1	null	1	1	3	1	1	1	null	1	null	1	2	null	2	1	1	1	1	2	1	null	null	null	null	1	null	null	null
2166	Fraxinus excelsior L. subsp. excelsior	OLEACEAE	1	1	1	1	2	1	1	2	1	null	1	1	1	null	1	2	null	null	1	null	1	2	null	null	1	2	1	1	1	null	null	null	null	null	1	2	1	null
2167	Fraxinus angustifolia Vahl subsp. oxycarpa (Willd.) Franco & Rocha Afonso	OLEACEAE	1	1	1	1	2	1	1	2	1	null	1	1	1	null	1	2	null	null	1	null	1	2	null	null	1	2	1	1	1	null	null	null	null	null	1	2	1	null
2172	Castanea sativa Mill.	FAGACEAE	1	1	1	1	1	1	1	1	2	1	null	1	1	2	1	2	null	null	1	null	null	2	null	null	null	1	1	1	1	null	null	null	null	null	1	null	null	null
2174	Fagus sylvatica L. subsp. sylvatica	FAGACEAE	1	1	1	1	1	2	1	1	2	1	null	1	1	null	1	2	null	null	1	null	1	2	null	null	null	null	1	1	1	null	null	null	null	null	1	null	null	null
2177	Quercus coccifera L.	FAGACEAE	1	2	1	1	1	1	1	1	2	1	null	1	1	null	1	2	null	null	null	null	null	2	null	null	null	1	1	1	1	null	null	null	null	null	1	null	null	null
2179	Quercus ilex L. subsp. ilex	FAGACEAE	1	2	1	1	1	2	1	1	2	1	null	1	1	null	1	2	null	null	1	null	1	2	null	null	null	1	1	1	1	null	null	null	null	null	1	null	null	null
2180	Quercus suber L.	FAGACEAE	1	2	1	1	1	1	1	1	2	1	null	1	1	null	1	2	null	null	1	null	null	2	null	null	null	1	1	1	1	null	null	null	null	null	1	null	null	null
2183	Quercus cerris L.	FAGACEAE	1	1	1	1	1	1	1	1	1	1	null	1	1	null	1	2	null	null	null	null	null	2	null	null	null	1	1	1	1	null	null	null	null	null	2	null	null	null
2184	Quercus crenata Lam.	FAGACEAE	1	null	1	1	1	1	1	1	2	1	null	1	1	null	1	2	null	null	1	null	null	2	null	null	null	1	1	1	1	null	null	null	null	null	1	null	null	null
2185	Quercus robur L. subsp. robur	FAGACEAE	1	1	1	1	1	1	1	1	1	1	null	1	1	null	1	2	null	null	null	null	null	2	null	null	null	1	1	1	1	null	null	null	null	null	2	null	null	null
2187	Quercus petraea (Matt.) Liebl. subsp. petraea	FAGACEAE	1	1	1	1	1	1	1	1	2	1	null	1	1	null	1	2	null	null	1	null	null	2	null	null	null	null	1	1	1	null	null	null	null	null	2	null	null	null
2195	Salix serpillifolia Scop.	SALICACEAE	1	1	1	1	1	2	1	1	2	1	null	1	1	null	1	2	null	null	1	null	null	2	null	null	null	2	1	1	1	null	null	null	null	null	1	null	null	null
2197	Populus canescens (Aiton) Sm.	SALICACEAE	1	1	1	1	1	1	1	1	2	null	null	1	1	null	1	2	null	null	1	null	null	2	null	null	null	2	1	1	1	null	null	null	null	null	1	null	null	null
2198	Populus tremula L.	SALICACEAE	1	1	1	1	1	1	1	1	2	2	null	1	1	null	1	2	null	null	1	null	null	2	null	null	null	2	1	1	1	null	null	null	null	null	1	null	null	null
2200	Populus x canadensis Moench	SALICACEAE	1	1	1	1	1	1	1	1	2	2	null	1	1	null	1	2	null	null	1	null	null	2	null	null	null	2	1	1	1	null	null	null	null	null	1	null	null	null
2201	Populus deltoides Marshall	SALICACEAE	1	1	1	1	1	1	1	1	2	2	null	1	1	null	1	2	null	null	1	null	null	2	null	null	null	2	1	1	1	null	null	null	null	null	1	null	null	null
2203	Salix retusa L.	SALICACEAE	1	1	1	1	1	2	1	1	2	1	null	1	1	null	1	2	null	null	1	null	null	2	null	null	null	2	1	1	1	null	null	null	null	null	1	null	null	null
2204	Salix herbacea L.	SALICACEAE	1	1	1	1	1	1	1	1	2	1	null	1	1	null	1	2	null	null	1	null	null	2	null	null	null	2	1	1	1	null	null	null	null	null	1	null	null	null
2208	Salix alpina Scop.	SALICACEAE	1	1	1	1	1	2	1	1	2	1	null	1	1	null	1	2	null	null	1	null	null	2	null	null	null	2	1	1	1	null	null	null	null	null	1	null	null	null
2211	Salix glabra Scop.	SALICACEAE	1	1	1	1	1	1	1	1	2	1	null	1	1	null	1	2	null	null	1	null	null	2	null	null	null	2	1	1	1	null	null	null	null	null	1	null	null	null
2212	Salix hastata L.	SALICACEAE	1	1	1	1	1	1	1	1	2	1	null	1	1	null	1	2	null	null	1	null	null	2	null	null	null	2	1	1	1	null	null	null	null	null	1	null	null	null
2213	Salix breviserrata Flod.	SALICACEAE	1	1	1	1	1	1	1	1	2	1	null	1	1	null	1	2	null	null	1	null	null	2	null	null	null	2	1	1	1	null	null	null	null	null	1	null	null	null
2214	Salix foetida Schleich.	SALICACEAE	1	1	1	1	1	1	1	1	2	1	null	1	1	null	1	2	null	null	1	null	null	2	null	null	null	2	1	1	1	null	null	null	null	null	1	null	null	null
2217	Salix pentandra L.	SALICACEAE	1	1	1	1	1	1	1	1	2	1	null	1	1	null	1	2	null	null	1	null	null	2	null	null	null	2	1	1	1	null	null	null	null	null	1	null	null	null
2218	Salix triandra L. subsp. triandra	SALICACEAE	1	1	1	1	1	1	1	1	2	1	null	1	1	null	1	2	null	null	1	null	null	2	null	null	null	2	1	1	1	null	null	null	null	null	1	null	null	null
2220	Salix fragilis L.	SALICACEAE	1	1	1	1	1	1	1	1	2	1	null	1	1	null	1	2	null	null	1	null	null	2	null	null	null	2	1	1	1	null	null	null	null	null	1	null	null	null
2221	Salix eleagnos Scop. subsp. eleagnos	SALICACEAE	1	1	1	1	1	1	1	1	2	1	null	1	1	null	1	2	null	null	1	null	null	2	null	null	null	2	1	1	1	null	null	null	null	null	1	null	null	null
2222	Allium saxatile M. Bieb. subsp. tergestinum (Gand.) Bedalov & Lovric	AMARYLLIDACEAE	1	1	1	1	1	2	1	1	2	1	null	1	1	3	1	1	null	1	1	null	1	1	null	1	1	2	1	2	1	2	null	null	null	null	1	null	null	null
2224	Allium neapolitanum Cirillo	AMARYLLIDACEAE	1	1	1	1	1	2	1	1	2	1	null	1	1	2	1	1	null	1	1	null	1	1	null	1	1	2	1	2	1	2	null	null	null	null	1	null	null	null
2225	Allium dentiferum Webb & Berthel.	AMARYLLIDACEAE	1	1	1	1	1	2	1	1	2	1	null	1	1	3	1	1	null	1	1	null	1	1	null	1	1	2	1	2	1	2	null	null	null	null	1	null	null	null
2226	Allium scorodoprasum L.	AMARYLLIDACEAE	1	1	1	1	1	2	1	1	2	1	null	1	1	3	1	1	null	1	1	null	1	1	null	1	1	2	1	2	1	2	null	null	null	null	1	null	null	null
2227	Allium rotundum L.	AMARYLLIDACEAE	1	1	1	1	1	2	1	1	2	1	null	1	1	3	1	1	null	1	1	null	1	1	null	1	1	2	1	2	1	2	null	null	null	null	1	null	null	null
2228	Allium suaveolens Jacq.	AMARYLLIDACEAE	1	1	1	1	1	2	1	1	2	1	null	1	1	3	1	1	null	1	1	null	1	1	null	1	1	2	1	2	1	2	null	null	null	null	1	null	null	null
2229	Allium ursinum L.	AMARYLLIDACEAE	1	1	1	1	1	2	1	1	2	1	null	1	1	2	1	2	null	1	1	null	1	1	null	1	1	2	1	2	1	2	null	null	null	null	1	null	null	null
2230	Allium vineale L.	AMARYLLIDACEAE	1	1	1	1	1	2	1	1	2	1	null	1	1	3	1	1	null	1	1	null	1	1	null	1	1	2	1	2	1	2	null	null	null	null	1	null	null	null
2231	Asphodelus albus Mill. subsp. delphinensis (Gren. & Godr.) Z. D�az & Vald�s	XANTHORRHOEACEAE	1	1	1	1	1	2	1	1	2	1	null	1	1	2	1	1	null	null	1	null	1	1	null	1	1	2	1	1	1	2	null	null	null	null	1	null	null	null
2232	Salix rosmarinifolia L.	SALICACEAE	1	1	1	1	1	2	1	1	2	1	null	1	1	null	1	2	null	null	1	null	null	2	null	null	null	2	1	1	1	null	null	null	null	null	1	null	null	null
2233	Bellevalia romana (L.) Sweet	ASPARAGACEAE	1	1	1	1	1	2	1	1	2	1	null	1	1	3	1	1	null	null	1	null	1	1	null	2	1	2	1	1	1	2	null	null	null	null	1	null	null	null
2234	Salix viminalis L.	SALICACEAE	1	1	1	1	1	2	1	1	2	1	null	1	1	null	1	2	null	null	1	null	null	2	null	null	null	2	1	1	1	null	null	null	null	null	1	null	null	null
2235	Salix myrsinifolia Salisb.	SALICACEAE	1	1	1	1	1	null	1	1	2	1	null	1	1	null	1	2	null	null	1	null	null	2	null	null	null	2	1	1	1	null	null	null	null	null	1	null	null	null
2236	Gagea lutea (L.) Ker Gawl.	LILIACEAE	1	1	1	1	1	2	1	1	2	1	null	1	1	3	1	1	null	1	1	null	1	1	null	1	1	2	1	2	1	2	null	null	null	null	1	null	null	null
2237	Gagea villosa (M. Bieb.) Sweet	LILIACEAE	1	1	1	1	1	2	1	1	2	1	null	1	1	3	1	1	null	null	1	null	1	1	null	1	1	2	1	null	1	2	null	null	null	null	1	null	null	null
2238	Gagea pusilla (F.W. Schmidt) Sweet	LILIACEAE	1	1	1	1	1	2	1	1	2	1	null	1	1	3	1	1	null	1	1	null	1	1	null	1	1	2	1	2	1	2	null	null	null	null	1	null	null	null
2240	Salix pedicellata Desf.	SALICACEAE	1	1	1	1	1	1	1	1	2	1	null	1	1	null	1	2	null	null	1	null	null	2	null	null	null	2	1	1	1	null	null	null	null	null	1	null	null	null
2245	Hemerocallis lilioasphodelus L.	XANTHORRHOEACEAE	1	1	1	1	1	2	1	1	2	1	null	1	1	3	1	1	null	null	1	null	1	1	null	2	1	2	1	1	1	2	null	null	null	null	1	null	null	null
2246	Hemerocallis fulva (L.) L.	XANTHORRHOEACEAE	1	1	1	1	1	2	1	1	2	1	null	1	1	3	1	1	null	null	1	null	1	1	null	2	1	2	1	1	1	2	null	null	null	null	1	null	null	null
2249	Muscari tenuiflorum Tausch	ASPARAGACEAE	1	1	1	1	1	2	1	1	2	1	null	1	1	3	1	1	null	null	1	null	1	1	null	2	1	2	1	1	1	2	null	null	null	null	1	null	null	null
2250	Maianthemum bifolium (L.) F.W. Schmidt	ASPARAGACEAE	1	1	1	1	1	2	1	1	2	2	null	1	1	2	1	2	1	null	1	null	1	1	null	1	1	2	1	1	2	2	null	null	null	null	1	null	null	null
2255	Ornithogalum refractum Kit. ex Willd.	ASPARAGACEAE	1	null	1	1	1	2	1	1	2	1	null	1	1	2	1	1	null	null	1	null	1	1	null	1	1	2	1	1	1	2	null	null	null	null	1	null	null	null
2256	Loncomelos pyrenaicus (L.) Hrouda ex Holub subsp. sphaerocarpus (A. Kern.) Holub	ASPARAGACEAE	1	null	1	1	1	2	1	1	2	1	null	1	1	2	1	1	null	null	1	null	1	1	null	1	1	2	1	1	1	2	null	null	null	null	1	null	null	null
2257	Loncomelos pyrenaicus (L.) Hrouda ex Holub subsp. pyrenaicus	ASPARAGACEAE	1	1	1	1	1	2	1	1	2	1	null	1	1	2	1	1	null	null	1	null	1	1	null	1	1	2	1	1	1	2	null	null	null	null	1	null	null	null
2263	Ruscus aculeatus L.	ASPARAGACEAE	1	2	1	1	1	2	2	1	2	1	null	1	1	null	1	1	1	null	1	null	1	1	null	1	1	2	1	1	2	2	null	null	null	null	1	null	null	null
2268	Asparagus maritimus (L.) Mill.	ASPARAGACEAE	1	null	1	2	1	2	1	3	2	1	null	1	1	2	1	1	1	null	1	null	1	1	null	1	1	2	1	1	2	2	null	null	null	null	1	null	null	null
2270	Asparagus officinalis L.	ASPARAGACEAE	1	1	1	2	1	2	1	3	2	1	null	1	1	2	1	1	1	null	1	null	1	1	null	1	1	2	1	1	2	2	null	null	null	null	1	null	null	null
2272	Asparagus tenuifolius Lam.	ASPARAGACEAE	1	1	1	2	1	2	1	3	2	1	null	1	1	2	1	1	1	null	1	null	1	1	null	1	1	2	1	1	2	2	null	null	null	null	1	null	null	null
2274	Smilax aspera L.	SMILACACEAE	1	2	2	1	1	2	2	1	2	2	null	1	1	2	1	2	1	1	1	null	1	1	null	1	1	2	1	2	2	2	null	null	null	null	1	null	null	null
2278	Veratrum lobelianum Bernh.	MELANTHIACEAE	1	1	1	1	1	2	1	1	2	1	null	1	1	null	1	1	null	null	1	null	1	1	null	1	1	2	1	1	1	2	null	null	null	null	1	null	null	null
2281	Salix aurita L.	SALICACEAE	1	1	1	1	1	1	1	1	2	1	null	1	1	null	1	2	null	null	1	null	null	2	null	null	null	2	1	1	1	null	null	null	null	null	1	null	null	null
2285	Anthyllis vulneraria L. subsp. weldeniana (Rchb.) Cullen	FABACEAE	1	1	1	1	2	2	1	1	1	null	1	1	1	3	1	2	null	null	1	null	2	1	null	1	1	1	1	1	1	3	null	null	null	null	null	2	null	null
2286	Anthyllis vulneraria L. subsp. carpatica (Pant.) Nyman	FABACEAE	1	null	1	1	2	2	1	1	1	null	1	1	1	3	1	2	null	null	1	null	2	1	null	1	1	1	1	1	1	3	null	null	null	null	null	2	null	null
2287	Anthyllis montana L. subsp. jacquinii (A. Kern.) Hayek	FABACEAE	1	1	1	1	2	2	1	1	1	1	1	1	1	3	1	2	null	null	1	null	2	1	null	1	1	1	1	1	1	3	null	null	null	null	null	2	1	null
2288	Astragalus vesicarius L. subsp. carniolicus (A. Kern.) Chater	FABACEAE	1	1	1	1	2	2	1	1	1	1	1	1	1	3	1	2	null	null	1	null	2	1	null	1	1	1	1	1	1	3	null	null	null	null	null	2	1	null
2290	Ficus carica L.	MORACEAE	1	1	1	1	1	2	1	1	1	2	3	1	1	null	2	2	2	null	1	null	null	2	null	null	null	1	1	1	2	null	null	null	null	null	2	null	null	null
2293	Cytisus scoparius (L.) Link subsp. scoparius	FABACEAE	1	1	1	1	2	2	1	1	1	null	2	1	1	3	1	2	null	null	1	null	2	1	null	1	1	1	1	1	1	3	null	null	null	null	1	null	null	null
2297	Juglans regia L.	JUGLANDACEAE	1	1	1	1	2	2	1	1	1	1	1	1	1	null	1	2	1	null	1	null	null	2	null	1	null	2	1	1	2	null	null	null	null	null	1	2	1	null
2302	Lens ervoides (Brign.) Grande	FABACEAE	1	1	1	1	2	null	1	1	1	null	1	1	1	3	1	2	null	null	1	null	2	1	null	1	1	1	1	1	1	3	null	null	null	null	null	1	1	null
2303	Lens nigricans (M. Bieb.) Godr.	FABACEAE	1	1	1	1	2	null	1	1	1	null	1	1	1	3	1	2	null	null	1	null	2	1	null	1	1	1	1	1	1	3	null	null	null	null	null	1	null	null
2304	Lathyrus pratensis L. subsp. pratensis	FABACEAE	1	null	null	1	2	2	1	1	1	null	1	1	1	3	1	2	null	null	1	null	2	1	null	1	1	1	1	1	1	3	null	null	null	null	null	1	1	null
2305	Lathyrus aphaca L. subsp. aphaca	FABACEAE	1	1	null	1	1	2	1	1	2	2	null	1	1	3	1	1	null	null	1	null	2	1	null	1	1	1	1	1	1	3	null	null	null	null	1	1	null	null
2306	Lathyrus sylvestris L. subsp. sylvestris	FABACEAE	1	1	null	1	2	null	1	1	1	null	1	1	1	3	1	2	null	null	1	null	2	1	null	1	1	1	1	1	1	3	null	null	null	null	null	1	1	null
2308	Lathyrus setifolius L.	FABACEAE	1	1	1	1	2	null	1	1	1	1	1	1	1	3	1	2	null	null	1	null	2	1	null	1	1	1	1	1	1	3	null	null	null	null	null	1	1	null
2310	Lathyrus vernus (L.) Bernh. subsp. vernus	FABACEAE	1	null	1	1	2	2	1	1	1	1	1	1	1	3	1	2	null	null	1	null	2	1	null	1	1	1	1	1	1	3	null	null	null	null	1	1	1	null
2311	Lathyrus nissolia L.	FABACEAE	1	1	null	1	1	2	1	1	2	1	null	1	1	3	1	1	null	null	1	null	2	1	null	1	1	1	1	1	1	3	null	null	null	null	null	null	null	null
2312	Lathyrus inconspicuus L.	FABACEAE	1	1	1	1	2	2	1	1	1	null	1	1	1	3	1	2	null	null	1	null	2	1	null	1	1	1	1	1	1	3	null	null	null	null	null	1	1	null
2313	Medicago falcata L. subsp. falcata	FABACEAE	1	null	1	1	2	1	1	1	1	null	2	1	1	3	1	2	null	null	1	null	2	1	null	1	1	1	1	1	1	3	null	null	null	null	1	null	null	null
2314	Medicago marina L.	FABACEAE	1	null	1	1	2	1	1	1	1	null	2	1	1	3	1	2	null	null	1	null	2	1	null	1	1	1	1	1	1	3	null	null	null	null	1	null	null	null
2316	Medicago polymorpha L.	FABACEAE	1	null	1	1	2	1	1	1	1	null	2	1	1	3	1	2	null	null	1	null	2	1	null	1	1	1	1	1	1	3	null	null	null	null	1	null	null	null
2318	Medicago littoralis Loisel.	FABACEAE	1	null	1	1	2	1	1	1	1	null	2	1	1	3	1	2	null	null	1	null	2	1	null	1	1	1	1	1	1	3	null	null	null	null	1	null	null	null
2319	Medicago arabica (L.) Huds.	FABACEAE	1	1	1	1	2	1	1	1	1	null	2	1	1	3	1	2	null	null	1	null	2	1	null	1	1	1	1	1	1	3	null	null	null	null	1	null	null	null
2333	Salix atrocinerea Brot. subsp. atrocinerea	SALICACEAE	1	1	1	1	1	1	1	1	2	1	null	1	1	null	1	2	null	null	1	null	null	2	null	null	null	2	1	1	1	null	null	null	null	null	1	null	null	null
2343	Anethum graveolens L.	APIACEAE	1	null	1	null	null	null	1	1	1	null	1	1	1	3	1	null	null	2	1	null	1	1	null	1	1	1	1	2	1	3	null	null	null	null	null	null	2	null
2350	Salix caprea L.	SALICACEAE	1	1	1	1	1	null	1	1	2	1	null	1	1	null	1	2	null	null	1	null	null	2	null	null	null	2	1	1	1	null	null	null	null	null	1	null	null	null
2351	Salix repens L. subsp. repens	SALICACEAE	1	1	1	1	1	2	1	1	2	1	null	1	1	null	1	2	null	null	1	null	null	2	null	null	null	2	1	1	1	null	null	null	null	null	1	null	null	null
2353	Salix glaucosericea Flod.	SALICACEAE	1	1	1	1	1	2	1	1	2	1	null	1	1	null	1	2	null	null	1	null	null	2	null	null	null	2	1	1	1	null	null	null	null	null	1	null	null	null
2356	Salix daphnoides Vill.	SALICACEAE	1	1	1	1	1	1	1	1	2	1	null	1	1	null	1	2	null	null	1	null	null	2	null	null	null	2	1	1	1	null	null	null	null	null	1	null	null	null
2364	Trochiscanthes nodiflora (All.) W.D.J. Koch	APIACEAE	1	null	1	1	2	1	1	1	1	null	1	1	1	3	1	2	null	2	1	null	1	1	null	1	1	1	1	2	1	3	null	null	null	null	null	2	2	null
2369	Salix purpurea L. s.l.	SALICACEAE	1	1	1	1	1	null	1	1	2	1	null	1	1	null	1	2	null	null	1	null	null	2	null	null	null	2	1	1	1	null	null	null	null	null	1	null	null	null
2370	Salix amplexicaulis Bory	SALICACEAE	1	1	1	1	1	null	1	2	2	1	null	1	1	null	1	2	null	null	1	null	null	2	null	null	null	2	1	1	1	null	null	null	null	null	1	null	null	null
2371	Salix crataegifolia Bertol.	SALICACEAE	1	1	1	1	1	1	1	1	2	1	null	1	1	null	1	2	null	null	1	null	null	2	null	null	null	2	1	1	1	null	null	null	null	null	1	null	null	null
2372	Salix laggeri Wimm.	SALICACEAE	1	1	1	1	1	1	1	1	2	1	null	1	1	null	1	2	null	null	1	null	null	2	null	null	null	2	1	1	1	null	null	null	null	null	1	null	null	null
2373	Salix hegetschweileri Heer	SALICACEAE	1	1	1	1	1	1	1	1	2	1	null	1	1	null	1	2	null	null	1	null	null	2	null	null	null	2	1	1	1	null	null	null	null	null	1	null	null	null
2374	Salix mielichhoferi Saut.	SALICACEAE	1	1	1	1	1	1	1	1	2	1	null	1	1	null	1	2	null	null	1	null	null	2	null	null	null	2	1	1	1	null	null	null	null	null	1	null	null	null
2375	Salix babylonica L.	SALICACEAE	1	1	1	1	1	null	1	1	2	1	null	1	1	null	1	2	null	null	1	null	null	2	null	null	null	2	1	1	1	null	null	null	null	null	1	null	null	null
2376	Salix reticulata L.	SALICACEAE	1	1	1	1	1	null	1	1	2	1	null	1	1	null	1	2	null	null	1	null	null	2	null	null	null	2	1	1	1	null	null	null	null	null	1	null	null	null
2377	Salix dasyclados Wimm.	SALICACEAE	1	1	1	1	1	null	1	1	2	1	null	1	1	null	1	2	null	null	1	null	null	2	null	null	null	2	1	1	1	null	null	null	null	null	1	null	null	null
2378	Melilotus indicus (L.) All.	FABACEAE	1	null	1	1	2	1	1	1	1	null	2	1	1	3	1	2	null	null	1	null	2	1	null	1	1	1	1	1	1	3	null	null	null	null	1	null	null	null
2379	Melilotus sulcatus Desf.	FABACEAE	1	1	1	1	2	null	1	1	1	null	2	1	1	3	1	2	null	null	1	null	2	1	null	1	1	1	1	1	1	3	null	null	null	null	1	null	null	null
2380	Onobrychis arenaria (Kit.) DC. subsp. arenaria	FABACEAE	1	1	1	1	2	2	1	1	1	null	1	1	1	3	1	2	null	null	1	null	2	1	null	1	1	1	1	1	1	3	null	null	null	null	null	2	null	null
2381	Onobrychis arenaria (Kit.) DC. subsp. tommasinii (Jord.) Asch. & Graebn.	FABACEAE	1	1	1	1	2	2	1	1	1	null	1	1	1	3	1	2	null	null	1	null	2	1	null	1	1	1	1	1	1	3	null	null	null	null	null	2	1	null
2382	Ononis pusilla L. subsp. pusilla	FABACEAE	1	null	1	1	2	1	1	1	1	null	2	1	1	3	1	2	null	null	1	null	2	1	null	1	1	1	1	1	1	3	null	null	null	null	1	null	null	null
2383	Ononis spinosa L. subsp. spinosa	FABACEAE	1	1	1	1	2	1	2	1	1	null	2	1	1	3	1	2	null	null	1	null	2	1	null	1	1	1	1	1	1	3	null	null	null	null	1	null	null	null
2385	Lotus maritimus L.	FABACEAE	1	null	1	1	2	null	1	1	1	null	2	1	1	3	1	2	null	null	1	null	2	1	null	1	1	1	1	1	1	3	null	null	null	null	1	null	null	null
2386	Trigonella esculenta Willd.	FABACEAE	1	1	1	1	2	null	1	1	1	null	2	1	1	3	1	2	null	null	1	null	2	1	null	1	1	1	1	1	1	3	null	null	null	null	1	null	null	null
2387	Trigonella monspeliaca L.	FABACEAE	1	null	1	1	2	null	1	1	1	null	2	1	1	3	1	2	null	null	1	null	2	1	null	1	1	1	1	1	1	3	null	null	null	null	1	null	null	null
2390	Trifolium hybridum L. subsp. hybridum	FABACEAE	1	1	1	1	2	2	1	1	1	null	2	1	1	3	1	2	null	null	1	null	2	1	null	1	1	1	1	1	1	3	null	null	null	null	1	null	null	null
2391	Trifolium nigrescens Viv. subsp. nigrescens	FABACEAE	1	1	1	1	2	2	1	1	1	null	2	1	1	2	1	2	null	null	1	null	2	1	null	1	1	1	1	1	1	3	null	null	null	null	1	null	null	null
2393	Trifolium medium L. subsp. medium	FABACEAE	1	1	1	1	2	2	1	1	1	null	2	1	1	3	1	2	null	null	1	null	2	1	null	1	1	1	1	1	1	3	null	null	null	null	1	null	null	null
2395	Trifolium pallidum Waldst. & Kit.	FABACEAE	1	1	1	1	2	2	1	1	1	null	2	1	1	2	1	2	null	null	1	null	2	1	null	1	1	1	1	1	1	3	null	null	null	null	1	null	null	null
2396	Trifolium lappaceum L.	FABACEAE	1	1	1	1	2	2	1	1	1	null	2	1	1	3	1	2	null	null	1	null	2	1	null	1	1	1	1	1	1	3	null	null	null	null	1	null	null	null
2398	Trifolium striatum L. subsp. striatum	FABACEAE	1	null	1	1	2	2	1	1	1	null	2	1	1	2	1	2	null	null	1	null	2	1	null	1	1	1	1	1	1	3	null	null	null	null	1	null	null	null
2399	Trifolium incarnatum L. subsp. molinerii (Hornem.) Ces.	FABACEAE	1	1	1	1	2	2	1	1	1	null	2	1	1	3	1	2	null	null	1	null	2	1	null	1	1	1	1	1	1	3	null	null	null	null	1	null	null	null
2400	Trifolium arvense L. subsp. arvense	FABACEAE	1	1	1	1	2	2	1	1	1	null	2	1	1	3	1	2	null	null	1	null	2	1	null	1	1	1	1	1	1	3	null	null	null	null	1	null	null	null
2401	Trifolium striatum L. subsp. striatum	FABACEAE	1	1	1	1	2	2	1	1	1	null	2	1	1	3	1	2	null	null	1	null	2	1	null	1	1	1	1	1	1	3	null	null	null	null	1	null	null	null
2405	Vicia villosa Roth subsp. varia (Host) Corb.	FABACEAE	1	1	1	1	2	2	1	1	1	null	1	1	1	3	1	2	null	null	1	null	2	1	null	1	1	1	1	1	1	3	null	null	null	null	null	1	1	null
2406	Vicia tenuifolia Roth subsp. tenuifolia	FABACEAE	1	1	null	1	2	2	1	1	1	null	1	1	1	3	1	2	null	null	1	null	2	1	null	1	1	1	1	1	1	3	null	null	null	null	1	1	1	null
2409	Vicia incana Gouan	FABACEAE	1	1	null	1	2	2	1	1	1	null	1	1	1	3	1	2	null	null	1	null	2	1	null	1	1	1	1	1	1	3	null	null	null	null	null	1	1	null
2410	Vicia tetrasperma (L.) Schreb.	FABACEAE	1	1	1	1	2	2	1	1	1	null	1	1	1	3	1	2	null	null	1	null	2	1	null	1	1	1	1	1	1	3	null	null	null	null	null	1	1	null
2441	Paeonia officinalis L. subsp. officinalis	PAEONIACEAE	1	1	1	1	2	null	1	1	1	null	1	1	1	3	1	2	null	null	1	null	1	1	null	1	1	1	1	1	1	2	null	null	null	null	null	2	null	null
2442	Paeonia mascula (L.) Mill. subsp. mascula	PAEONIACEAE	1	1	1	1	2	null	1	1	1	null	1	1	1	3	1	2	null	null	1	null	1	1	null	1	1	1	1	1	1	2	null	null	null	null	null	null	null	null
2443	Rosa sempervirens L.	ROSACEAE	1	2	1	1	2	1	2	1	1	1	1	1	1	2	1	2	1	null	1	null	1	1	null	1	1	1	1	1	2	3	null	null	null	null	1	2	1	null
2444	Rosa arvensis Huds.	ROSACEAE	1	1	null	1	2	1	2	1	1	1	1	1	1	2	1	2	1	null	1	null	1	1	null	1	1	1	1	1	2	3	null	null	null	null	1	2	1	null
2446	Rosa pendulina L.	ROSACEAE	1	1	null	1	2	1	2	1	1	1	1	1	1	3	1	2	1	null	1	null	1	1	null	1	1	1	1	1	2	3	null	null	null	null	1	2	1	null
2447	Rosa spinosissima L.	ROSACEAE	1	1	null	1	2	null	2	1	1	1	1	1	1	2	1	2	1	null	1	null	1	1	null	1	1	1	1	1	2	3	null	null	null	null	1	2	1	null
2448	Rosa gallica L.	ROSACEAE	1	2	1	1	2	1	2	1	1	1	1	1	1	3	1	2	1	null	1	null	1	1	null	1	1	1	1	1	2	3	null	null	null	null	1	2	1	null
2449	Rosa canina L.	ROSACEAE	1	1	1	1	2	1	2	1	1	1	1	1	1	3	1	2	1	null	1	null	1	1	null	1	1	1	1	1	2	3	null	null	null	null	1	2	1	null
2450	Rosa agrestis Savi	ROSACEAE	1	1	1	1	2	1	2	1	1	1	1	1	1	3	1	2	1	null	1	null	1	1	null	1	1	1	1	1	2	3	null	null	null	null	1	2	1	null
2451	Rosa agrestis Savi	ROSACEAE	1	1	1	1	2	1	2	1	1	1	1	1	1	2	1	2	1	null	1	null	1	1	null	1	1	1	1	1	2	3	null	null	null	null	1	2	1	null
2452	Rosa micrantha Borrer ex Sm.	ROSACEAE	1	1	null	1	2	1	2	1	1	1	1	1	1	3	1	2	1	null	1	null	1	1	null	1	1	1	1	1	2	3	null	null	null	null	1	2	1	null
2453	Rosa rubiginosa L.	ROSACEAE	1	1	null	1	2	null	2	1	1	1	1	1	1	3	1	2	1	null	1	null	1	1	null	1	1	1	1	1	2	3	null	null	null	null	1	2	1	null
2454	Rosa glauca Pourr.	ROSACEAE	1	1	null	1	2	null	2	1	1	1	1	1	1	3	1	2	1	null	1	null	1	1	null	1	1	1	1	1	2	3	null	null	null	null	1	2	1	null
2455	Rosa dumalis Bechst.	ROSACEAE	1	1	null	1	2	null	2	1	1	1	1	1	1	3	1	2	1	null	1	null	1	1	null	1	1	1	1	1	2	3	null	null	null	null	1	2	1	null
2457	Rosa rubiginosa L.	ROSACEAE	1	1	null	1	2	null	2	1	1	1	1	1	1	3	1	2	1	null	1	null	1	1	null	1	1	1	1	1	2	3	null	null	null	null	1	2	1	null
2460	Heracleum sphondylium L. subsp. sphondylium	APIACEAE	1	null	1	1	2	1	1	1	1	1	1	1	1	2	1	2	null	2	1	null	1	1	null	1	1	1	1	2	1	3	null	null	null	null	null	2	1	null
2461	Hacquetia epipactis (Scop.) DC.	APIACEAE	1	1	1	1	2	1	1	1	1	2	2	1	1	1	1	2	null	2	1	null	1	1	null	1	1	1	1	2	1	3	null	null	null	null	null	2	null	null
2462	Daucus carota L. subsp. carota	APIACEAE	1	1	1	1	2	1	1	1	1	null	1	1	1	2	1	2	null	2	1	null	1	1	null	1	1	1	1	2	1	3	null	null	null	null	null	2	2	null
2463	Orlaya grandiflora (L.) Hoffm.	APIACEAE	1	1	1	1	2	null	1	1	1	null	1	1	1	2	1	2	null	2	1	null	1	1	null	1	1	1	1	2	1	3	null	null	null	null	null	2	2	null
2464	Turgenia latifolia (L.) Hoffm.	APIACEAE	1	null	1	1	2	1	1	1	1	null	1	1	1	2	1	2	null	2	1	null	1	1	null	1	1	1	1	2	1	3	null	null	null	null	null	2	1	null
2465	Torilis nodosa (L.) Gaertn.	APIACEAE	1	null	1	1	2	null	1	1	1	null	1	1	1	2	1	2	null	2	1	null	1	1	null	1	1	1	1	2	1	3	null	null	null	null	null	2	2	null
2466	Torilis leptophylla (L.) Rchb. f.	APIACEAE	1	null	1	1	2	null	1	1	1	null	1	1	1	2	1	2	null	2	1	null	1	1	null	1	1	1	1	2	1	3	null	null	null	null	null	2	2	null
2467	Torilis helvetica (Jacq.) C.C. Gmel.	APIACEAE	1	1	1	1	2	1	1	1	1	1	1	1	1	2	1	2	null	2	1	null	1	1	null	1	1	1	1	2	1	3	null	null	null	null	null	2	2	null
2468	Torilis africana Spreng.	APIACEAE	1	1	1	1	2	null	1	1	1	1	1	1	1	null	1	2	null	2	1	null	1	1	null	1	1	1	1	2	1	3	null	null	null	null	null	2	2	null
2469	Torilis japonica (Houtt.) DC.	APIACEAE	1	1	1	1	2	1	1	1	1	1	1	1	1	2	1	2	null	2	1	null	1	1	null	1	1	1	1	2	1	3	null	null	null	null	null	2	2	null
2470	Tordylium maximum L.	APIACEAE	1	null	1	1	2	1	1	1	1	1	1	1	1	2	1	2	null	2	1	null	1	1	null	1	1	1	1	2	1	3	null	null	null	null	null	2	null	null
2471	Tordylium apulum L.	APIACEAE	1	null	1	1	2	1	1	1	1	1	1	1	1	2	1	2	null	2	1	null	1	1	null	1	1	1	1	2	1	3	null	null	null	null	null	2	1	null
2472	Angelica sylvestris L. subsp. sylvestris	APIACEAE	1	null	1	1	2	null	1	1	1	1	1	1	1	2	1	2	null	2	1	null	1	1	null	1	1	1	1	2	1	3	null	null	null	null	null	2	2	null
2473	Angelica sylvestris L. subsp. sylvestris	APIACEAE	1	null	1	1	2	null	1	1	1	1	1	1	1	3	1	2	null	2	1	null	1	1	null	1	1	1	1	2	1	3	null	null	null	null	null	2	2	null
2474	Laserpitium latifolium L.	APIACEAE	1	null	1	1	2	null	1	1	1	1	1	1	1	2	1	2	null	2	1	null	1	1	null	1	1	1	1	2	1	3	null	null	null	null	null	null	2	null
2476	Laserpitium prutenicum L. subsp. prutenicum	APIACEAE	1	null	1	1	2	null	1	1	1	1	1	1	1	2	1	2	null	2	1	null	1	1	null	1	1	1	1	2	1	3	null	null	null	null	null	2	2	null
2478	Cervaria rivinii Gaertn.	APIACEAE	1	null	1	1	2	1	1	1	1	1	1	1	1	2	1	2	null	2	1	null	1	1	null	1	1	1	1	2	1	3	null	null	null	null	null	2	2	null
2479	Tommasinia verticillaris (L.) Bertol.	APIACEAE	1	null	1	1	2	1	1	1	1	1	1	1	1	2	1	2	null	2	1	null	1	1	null	1	1	1	1	2	1	3	null	null	null	null	null	2	2	null
2480	Oreoselinum nigrum Delarbre	APIACEAE	1	null	1	1	2	1	1	1	1	1	1	1	1	2	1	2	null	2	1	null	1	1	null	1	1	1	1	2	1	3	null	null	null	null	null	2	2	null
2481	Thyselinum palustre (L.) Raf.	APIACEAE	1	null	1	1	2	1	1	1	1	1	1	1	1	2	1	2	null	2	1	null	1	1	null	1	1	1	1	2	1	3	null	null	null	null	null	2	2	null
2482	Xanthoselinum venetum (Spreng.) Soldano & Banfi	APIACEAE	1	null	1	1	2	1	1	1	1	1	1	1	1	2	1	2	null	2	1	null	1	1	null	1	1	1	1	2	1	3	null	null	null	null	null	2	2	null
2483	Dichoropetalum schottii (Besser ex DC.) Pimenov & Kljuykov	APIACEAE	1	null	1	1	2	1	1	1	1	1	1	1	1	2	1	2	null	2	1	null	1	1	null	1	1	1	1	2	1	3	null	null	null	null	null	2	2	null
2485	Dichoropetalum carvifolium-chabraei (Crantz) Soldano	Galasso & Banfi	APIACEAE	1	1	1	1	2	1	1	1	1	null	1	1	1	2	1	2	null	2	1	null	1	1	null	1	1	1	1	2	1	1	null	null	null	null	null	2	2	null
2486	Pastinaca sativa L. subsp. sativa	APIACEAE	1	null	1	1	2	1	1	1	1	1	1	1	1	3	1	2	null	2	1	null	1	1	null	1	1	1	1	2	1	3	null	null	null	null	null	2	1	null
2487	Ferulago campestris (Besser) Grecescu	APIACEAE	1	1	1	1	2	null	1	1	1	1	1	1	1	3	1	2	null	2	1	null	1	1	null	1	1	1	1	2	1	3	null	null	null	null	null	2	2	null
2488	Anethum graveolens L.	APIACEAE	1	null	1	1	2	2	1	1	1	null	1	1	1	3	1	2	null	2	1	null	1	1	null	1	1	1	1	2	1	3	null	null	null	null	null	2	null	null
2489	Foeniculum vulgare Mill.	APIACEAE	1	null	1	1	2	2	1	1	1	null	1	1	1	3	1	2	null	2	1	null	1	1	null	1	1	1	1	2	1	3	null	null	null	null	null	2	2	null
2490	Foeniculum vulgare Mill. subsp. piperitum (Ucria) Count	APIACEAE	1	null	1	1	2	2	1	1	1	null	1	1	1	3	1	2	null	2	1	null	1	1	null	1	1	1	1	2	1	3	null	null	null	null	null	2	2	null
2491	Crithmum maritimum L.	APIACEAE	1	null	1	1	2	2	1	1	1	null	1	1	1	3	1	2	null	2	1	null	1	1	null	1	1	1	1	2	1	3	null	null	null	null	null	2	2	null
2492	Smyrnium perfoliatum L. subsp. perfoliatum	APIACEAE	1	null	1	1	1	1	1	1	2	null	null	1	1	3	1	1	null	2	1	null	1	1	null	1	1	1	1	2	1	3	null	null	null	null	null	null	null	null
2493	Oenanthe pimpinelloides L.	APIACEAE	1	null	1	1	2	null	1	1	1	null	1	1	1	2	1	2	null	2	1	null	1	1	null	1	1	1	1	2	1	3	null	null	null	null	null	2	1	null
2494	Berula erecta (Huds.) Coville	APIACEAE	1	1	1	1	2	1	1	1	1	null	1	1	1	2	1	2	null	2	1	null	1	1	null	1	1	1	1	2	1	3	null	null	null	null	null	2	1	null
2495	Sium latifolium L.	APIACEAE	1	null	1	1	2	1	1	1	1	null	1	1	1	2	1	2	null	2	1	null	1	1	null	1	1	1	1	2	1	3	null	null	null	null	null	2	1	null
2496	Pimpinella major (L.) Huds.	APIACEAE	1	null	1	1	2	1	1	1	1	null	1	1	1	2	1	2	null	2	1	null	1	1	null	1	1	1	1	2	1	3	null	null	null	null	null	2	1	null
2497	Pimpinella major (L.) Huds. subsp. rubra (Hoppe) O.Schwarz	APIACEAE	1	null	1	1	2	1	1	1	1	null	1	1	1	3	1	2	null	2	1	null	1	1	null	1	1	1	1	2	1	3	null	null	null	null	null	2	1	null
2498	Pimpinella saxifraga L.	APIACEAE	1	null	1	1	2	1	1	1	1	null	1	1	1	2	1	2	null	2	1	null	1	1	null	1	1	1	1	2	1	3	null	null	null	null	null	2	1	null
2499	Bifora radians M. Bieb.	APIACEAE	1	null	1	1	2	null	1	1	1	1	1	1	1	2	1	2	null	2	1	null	1	1	null	1	1	1	1	2	1	3	null	null	null	null	null	2	2	null
2500	Scandix pecten-veneris L. subsp. pecten-veneris	APIACEAE	1	null	1	1	2	null	1	1	1	1	1	1	1	2	1	2	null	2	1	null	1	1	null	1	1	1	1	2	1	3	null	null	null	null	null	2	2	null
2501	Scandix australis L. subsp. grandiflora (L.) Thell.	APIACEAE	1	null	1	1	2	null	1	1	1	1	1	1	1	2	1	2	null	2	1	null	1	1	null	1	1	1	1	2	1	3	null	null	null	null	null	2	2	null
2502	Ammi majus L.	APIACEAE	1	null	1	1	2	null	1	1	1	1	1	1	1	2	1	2	null	2	1	null	1	1	null	1	1	1	1	2	1	3	null	null	null	null	null	2	2	null
2503	Athamanta turbith (L.) Brot. subsp. turbith	APIACEAE	1	null	1	1	2	null	1	1	1	1	1	1	1	2	1	2	null	2	1	null	1	1	null	1	1	1	1	2	1	3	null	null	null	null	null	null	2	null
2504	Seseli kochii Breistr.	APIACEAE	1	null	1	1	2	null	1	1	1	1	1	1	1	2	1	2	null	2	1	null	1	1	null	1	1	1	1	2	1	3	null	null	null	null	null	2	2	null
2505	Seseli annuum L. subsp. annuum	APIACEAE	1	null	1	1	2	null	1	1	1	1	1	1	1	2	1	2	null	2	1	null	1	1	null	1	1	1	1	2	1	3	null	null	null	null	null	2	2	null
2506	Seseli annuum L. subsp. annuum	APIACEAE	1	null	1	1	2	null	1	1	1	1	1	1	1	3	1	2	null	2	1	null	1	1	null	1	1	1	1	2	1	3	null	null	null	null	null	2	2	null
2507	Seseli tommasinii Rchb. f.	APIACEAE	1	null	1	1	2	null	1	1	1	1	1	1	1	2	1	2	null	2	1	null	1	1	null	1	1	1	1	2	1	3	null	null	null	null	null	2	2	null
2509	Selinum carvifolia (L.) L.	APIACEAE	1	null	1	1	2	null	1	1	1	1	1	1	1	2	1	2	null	2	1	null	1	1	null	1	1	1	1	2	1	3	null	null	null	null	null	2	2	null
2511	Trinia glauca (L.) Dumort. subsp. glauca	APIACEAE	1	null	1	1	2	null	1	1	1	1	1	1	1	3	1	2	null	2	1	null	1	1	null	1	1	1	1	2	1	3	null	null	null	null	null	2	2	null
2512	Carum carvi L.	APIACEAE	1	null	1	1	2	null	1	1	1	null	1	1	1	2	1	2	null	2	1	null	1	1	null	1	1	1	1	2	1	3	null	null	null	null	null	2	2	null
2513	Carum carvi L.	APIACEAE	1	null	1	1	2	null	1	1	1	null	1	1	1	3	1	2	null	2	1	null	1	1	null	1	1	1	1	2	1	3	null	null	null	null	null	2	2	null
2514	Katapsuxis silaifolia (Jacq.) Reduron	Charpin & Pimenov	APIACEAE	1	null	1	1	2	null	1	1	1	1	1	1	1	2	1	2	null	2	1	null	1	1	null	1	1	1	1	2	1	1	null	null	null	null	null	2	2	null
2516	Tribulus 1s L.	ZYGOPHYLLACEAE	1	1	1	1	2	2	1	2	1	null	1	1	1	3	1	2	null	null	1	null	1	1	null	1	1	1	1	1	1	3	null	null	null	null	1	1	1	null
2518	Mercurialis perennis L.	EUPHORBIACEAE	1	null	1	1	1	1	1	2	2	1	null	1	1	null	1	2	null	null	1	null	null	2	null	null	null	1	1	1	1	null	null	null	null	null	1	null	null	null
2519	Mercurialis ovata Sternb. & Hoppe	EUPHORBIACEAE	1	null	1	1	1	1	1	2	2	1	null	1	1	null	1	2	null	null	1	null	null	2	null	null	null	1	1	1	1	null	null	null	null	null	1	null	null	null
2520	Mercurialis annua L.	EUPHORBIACEAE	1	null	1	1	1	1	1	2	2	1	null	1	1	null	1	2	null	null	1	null	null	2	null	null	null	1	1	1	1	null	null	null	null	null	1	null	null	null
2522	Ruta graveolens L.	RUTACEAE	1	1	1	1	2	null	1	1	1	1	1	1	1	3	1	2	null	null	1	null	1	1	null	1	1	1	1	1	1	1	null	null	null	null	1	2	2	null
2525	Dictamnus albus L.	RUTACEAE	1	null	1	1	2	null	1	1	1	1	1	1	1	3	1	2	null	null	1	null	2	1	null	1	1	1	1	1	1	3	null	null	null	null	1	2	1	null
2527	Vincetoxicum hirundinaria Medik. subsp. hirundinaria	APOCYNACEAE	1	1	1	1	1	2	1	2	2	null	null	1	1	2	1	null	null	null	1	null	1	1	null	2	1	1	1	1	1	3	null	null	null	null	1	null	null	null
2528	Vincetoxicum hirundinaria Medik. subsp. contiguum (W.D.J. Koch) Markgr.	APOCYNACEAE	1	1	1	1	1	2	1	2	2	2	null	1	1	2	1	2	null	null	1	null	1	1	null	2	1	1	1	1	1	3	null	null	null	null	1	null	null	null
2531	Lonicera caprifolium L.	CAPRIFOLIACEAE	1	null	2	1	1	2	1	2	2	1	null	1	1	3	1	2	1	null	1	null	2	1	null	2	1	1	1	1	2	3	null	null	null	null	1	null	null	null
2532	Lonicera etrusca Santi	CAPRIFOLIACEAE	1	1	2	1	1	2	1	2	2	1	null	1	1	3	1	2	1	null	1	null	2	1	null	2	1	1	1	1	2	3	null	null	null	null	1	null	null	null
2533	Lonicera japonica Thunb.	CAPRIFOLIACEAE	1	2	2	1	1	2	1	2	2	1	null	1	1	3	1	2	2	null	1	null	2	1	null	2	1	1	1	1	2	3	null	null	null	null	1	null	null	null
2554	Scirpus sylvaticus L.	CYPERACEAE	1	null	1	1	1	2	1	1	2	1	null	1	1	null	1	1	null	null	null	null	null	2	2	null	null	2	1	1	1	null	null	null	null	null	1	null	null	null
2555	Bolboschoenus maritimus (L.) Palla	CYPERACEAE	1	null	1	1	1	2	1	1	2	1	null	1	1	null	1	1	null	null	null	null	null	2	2	null	null	2	1	1	1	null	null	null	null	null	1	null	null	null
2556	Scirpoides holoschoenus (L.) Soj�k subsp. australis (Murray) Soj�k	CYPERACEAE	1	null	1	1	1	2	1	1	2	1	null	1	1	null	1	1	null	null	null	null	null	2	2	null	null	2	1	1	1	null	null	null	null	null	1	null	null	null
2557	Scirpoides holoschoenus (L.) Soj�k	CYPERACEAE	1	null	1	1	1	2	1	1	2	1	null	1	1	null	1	1	null	null	null	null	null	2	2	null	null	2	1	1	1	null	null	null	null	null	1	null	null	null
2558	Schoenoplectus lacustris (L.) Palla	CYPERACEAE	1	null	1	1	1	2	1	1	2	1	null	1	1	null	1	1	null	null	null	null	null	2	2	null	null	2	1	1	1	null	null	null	null	null	1	null	null	null
2559	Schoenoplectus tabernaemontani (C.C. Gmel.) Palla	CYPERACEAE	1	null	1	1	1	2	1	1	2	1	null	1	1	null	1	1	null	null	null	null	null	2	2	null	null	2	1	1	1	null	null	null	null	null	1	null	null	null
2560	Schoenoplectus mucronatus (L.) Palla	CYPERACEAE	1	null	1	1	1	2	1	1	2	1	null	1	1	null	1	1	null	null	null	null	null	2	2	null	null	2	1	1	1	null	null	null	null	null	1	null	null	null
2561	Schoenoplectus triqueter (L.) Palla	CYPERACEAE	1	null	1	1	1	2	1	1	2	1	null	1	1	null	1	1	null	null	null	null	null	2	2	null	null	2	1	1	1	null	null	null	null	null	1	null	null	null
2562	Schoenoplectus litoralis (Schrad.) Palla	CYPERACEAE	1	null	1	1	1	2	1	1	2	1	null	1	1	null	1	1	null	null	null	null	null	2	2	null	null	2	1	1	1	null	null	null	null	null	1	null	null	null
2563	Eleocharis carniolica W.D.J. Koch	CYPERACEAE	1	null	1	1	1	2	1	4	2	1	null	1	1	null	1	1	null	null	null	null	null	2	2	null	null	2	1	1	1	null	null	null	null	null	1	null	null	null
2564	Eleocharis palustris (L.) Roem. & Schult. subsp. palustris	CYPERACEAE	1	null	1	1	1	2	1	4	2	1	null	1	1	null	1	1	null	null	null	null	null	2	2	null	null	2	1	1	1	null	null	null	null	null	1	null	null	null
2565	Eleocharis uniglumis (Link) Schult. subsp. uniglumis	CYPERACEAE	1	null	1	1	1	2	1	4	2	1	null	1	1	null	1	1	null	null	null	null	null	2	2	null	null	2	1	1	1	null	null	null	null	null	1	null	null	null
2566	Eleocharis acicularis (L.) Roem. & Schult.	CYPERACEAE	1	null	1	1	1	2	1	4	2	1	null	1	1	null	1	1	null	null	null	null	null	2	2	null	null	2	1	1	1	null	null	null	null	null	1	null	null	null
2567	Eleocharis quinqueflora (Hartmann) O. Schwarz	CYPERACEAE	1	null	1	1	1	2	1	4	2	1	null	1	1	null	1	1	null	null	null	null	null	2	2	null	null	2	1	1	1	null	null	null	null	null	1	null	null	null
2568	Eleocharis parvula (Roem. & Schult.) Link ex Bluff	Nees & Schauer	2	1	null	1	1	1	2	1	4	2	1	null	1	1	null	1	1	null	null	null	null	null	2	2	null	null	2	1	1	1	1	null	null	null	null	1	null	null	null
2569	Eriophorum latifolium Hoppe	CYPERACEAE	1	null	1	1	1	2	1	1	2	1	null	1	1	null	1	1	null	null	null	null	null	2	2	null	null	2	1	1	1	null	null	null	null	null	1	null	null	null
2570	Fimbristylis dichotoma (L.) Vahl	CYPERACEAE	1	null	1	1	1	2	1	1	2	1	null	1	1	null	1	1	null	null	null	null	null	2	2	null	null	2	1	null	1	null	null	null	null	null	1	null	null	null
2571	Schoenus ferrugineus L.	CYPERACEAE	1	null	1	1	1	2	1	1	2	1	null	1	1	null	1	1	null	null	null	null	null	2	2	null	null	2	1	1	1	null	null	null	null	null	1	null	null	null
2572	Cladium mariscus (L.) Pohl	CYPERACEAE	1	null	1	1	1	2	1	1	2	1	null	1	1	null	1	1	null	null	null	null	null	2	2	null	null	2	1	1	1	null	null	null	null	null	1	null	null	null
2574	Cyperus fuscus L.	CYPERACEAE	1	null	1	1	1	2	1	1	2	1	null	1	1	null	1	1	null	null	null	null	null	2	2	null	null	2	1	null	1	null	null	null	null	null	1	null	null	null
2575	Cyperus glomeratus L.	CYPERACEAE	1	null	1	1	1	2	1	1	2	1	null	1	1	null	1	1	null	null	null	null	null	2	2	null	null	2	1	null	1	null	null	null	null	null	1	null	null	null
2576	Cyperus capitatus Vand.	CYPERACEAE	1	null	1	1	1	2	1	1	2	1	null	1	1	null	1	1	null	null	null	null	null	2	2	null	null	2	1	null	1	null	null	null	null	null	1	null	null	null
2577	Cyperus rotundus L.	CYPERACEAE	1	null	1	1	1	2	1	1	2	1	null	1	1	null	1	1	null	null	null	null	null	2	2	null	null	2	1	null	1	null	null	null	null	null	1	null	null	null
2578	Cyperus longus L.	CYPERACEAE	1	null	1	1	1	2	1	1	2	1	null	1	1	null	1	1	null	null	null	null	null	2	2	null	null	2	1	null	1	null	null	null	null	null	1	null	null	null
2579	Cyperus serotinus Rottb.	CYPERACEAE	1	null	1	1	1	2	1	1	2	1	null	1	1	null	1	1	null	null	null	null	null	2	2	null	null	2	1	null	1	null	null	null	null	null	1	null	null	null
2580	Pycreus flavescens (L.) P. Beauv. ex Rchb.	CYPERACEAE	1	null	1	1	1	2	1	1	2	1	null	1	1	null	1	1	null	null	null	null	null	2	2	null	null	2	1	null	1	null	null	null	null	null	1	null	null	null
2581	Cyperus michelianus (L.) Delile	CYPERACEAE	1	null	1	1	1	2	1	1	2	1	null	1	1	null	1	1	null	null	null	null	null	2	2	null	null	2	1	null	1	null	null	null	null	null	1	null	null	null
2584	Juncus maritimus Lam.	JUNCACEAE	1	null	1	1	1	2	1	1	2	1	null	1	1	1	1	1	null	null	1	null	1	2	null	null	null	1	1	null	1	2	null	null	null	null	1	null	null	null
2585	Juncus acutus L. subsp. acutus	JUNCACEAE	1	null	1	1	1	2	1	1	2	1	null	1	1	1	1	1	null	null	1	null	1	2	null	null	null	1	1	null	1	2	null	null	null	null	1	null	null	null
2586	Juncus littoralis C.A. Mey.	JUNCACEAE	1	null	1	1	1	2	1	1	2	1	null	1	1	1	1	1	null	null	1	null	1	2	null	null	null	1	1	null	1	2	null	null	null	null	1	null	null	null
2587	Juncus conglomeratus L.	JUNCACEAE	1	null	1	1	1	2	1	1	2	1	null	1	1	1	1	1	null	null	1	null	1	2	null	null	null	1	1	null	1	2	null	null	null	null	1	null	null	null
2588	Juncus effusus L. subsp. effusus	JUNCACEAE	1	null	1	1	1	2	1	1	2	1	null	1	1	1	1	1	null	null	1	null	1	2	null	null	null	1	1	null	1	2	null	null	null	null	1	null	null	null
2589	Juncus inflexus L.	JUNCACEAE	1	null	1	1	1	2	1	1	2	1	null	1	1	1	1	1	null	null	1	null	1	2	null	null	null	1	1	null	1	2	null	null	null	null	1	null	null	null
2590	Juncus subnodulosus Schrank	JUNCACEAE	1	null	1	1	1	2	1	1	2	1	null	1	1	1	1	1	null	null	1	null	1	2	null	null	null	1	1	null	1	2	null	null	null	null	1	null	null	null
2591	Juncus articulatus L.	JUNCACEAE	1	null	1	1	1	2	1	1	2	1	null	1	1	1	1	1	null	null	1	null	1	2	null	null	null	1	1	null	1	2	null	null	null	null	1	null	null	null
2592	Juncus acutiflorus Ehrh. ex Hoffm.	JUNCACEAE	1	null	1	1	1	2	1	1	2	1	null	1	1	1	1	1	null	null	1	null	1	2	null	null	null	1	1	null	1	2	null	null	null	null	1	null	null	null
2593	Juncus alpinoarticulatus Chaix	JUNCACEAE	1	null	1	1	1	2	1	1	2	1	null	1	1	1	1	1	null	null	1	null	1	2	null	null	null	1	1	null	1	2	null	null	null	null	1	null	null	null
2594	Juncus compressus Jacq.	JUNCACEAE	1	null	1	1	1	2	1	1	2	1	null	1	1	1	1	1	null	null	1	null	1	2	null	null	null	1	1	null	1	2	null	null	null	null	1	null	null	null
2595	Juncus gerardii Loisel.	JUNCACEAE	1	null	1	1	1	2	1	1	2	1	null	1	1	1	1	1	null	null	1	null	1	2	null	null	null	1	1	null	1	2	null	null	null	null	1	null	null	null
2596	Juncus tenuis Willd.	JUNCACEAE	1	null	1	1	1	2	1	1	2	1	null	1	1	1	1	1	null	null	1	null	1	2	null	null	null	1	1	null	1	2	null	null	null	null	1	null	null	null
2597	Juncus bufonius L.	JUNCACEAE	1	null	1	1	1	2	1	1	2	1	null	1	1	1	1	1	null	null	1	null	1	2	null	null	null	1	1	null	1	2	null	null	null	null	1	null	null	null
2598	Luzula forsteri (Sm.) DC.	JUNCACEAE	1	null	1	1	1	2	1	1	2	1	null	1	1	1	1	1	null	null	1	null	1	2	null	null	null	1	1	null	1	2	null	null	null	null	1	null	null	null
2599	Luzula luzuloides (Lam.) Dandy & Wilmott subsp. luzuloides	JUNCACEAE	1	null	1	1	1	2	1	1	2	1	null	1	1	1	1	1	null	null	1	null	1	2	null	null	null	1	1	null	1	2	null	null	null	null	1	null	null	null
2600	Luzula campestris (L.) DC.	JUNCACEAE	1	null	1	1	1	2	1	1	2	1	null	1	1	1	1	1	null	null	1	null	1	2	null	null	null	1	1	null	1	2	null	null	null	null	1	null	null	null
2601	Luzula multiflora (Ehrh.) Lej.	JUNCACEAE	1	null	1	1	1	2	1	1	2	1	null	1	1	1	1	1	null	null	1	null	1	2	null	null	null	1	1	null	1	2	null	null	null	null	1	null	null	null
2608	Alisma plantago-aquatica L.	ALISMATACEAE	1	null	1	1	1	2	1	1	2	1	null	1	1	2	1	2	null	null	1	null	1	1	null	1	1	2	1	1	1	1	null	null	null	null	null	null	null	null
2609	Alisma lanceolatum With.	ALISMATACEAE	1	null	1	1	1	2	1	1	2	1	null	1	1	2	1	2	null	null	1	null	1	1	null	1	1	2	1	1	1	1	null	null	null	null	null	null	null	null
2610	Baldellia ranunculoides (L.) Parl.	ALISMATACEAE	1	1	1	1	1	2	1	1	2	1	null	1	1	3	1	2	null	null	1	null	1	1	null	1	1	2	1	1	1	1	null	null	null	null	1	null	null	null
2611	Sagittaria sagittifolia L.	ALISMATACEAE	1	1	1	1	1	2	1	1	2	2	null	1	1	2	1	2	null	null	1	null	1	1	null	1	1	2	1	1	1	1	null	null	null	null	1	null	null	null
2613	Commelina communis L.	COMMELINACEAE	1	1	1	1	1	2	1	1	2	1	null	1	1	4	1	1	1	null	1	null	2	1	null	1	1	1	1	1	1	1	null	null	null	null	1	null	null	null
2614	Commelina virginica L.	COMMELINACEAE	1	1	1	1	1	2	1	1	2	1	null	1	1	4	1	1	1	null	1	null	2	1	null	1	1	1	1	1	1	1	null	null	null	null	1	null	null	null
2619	Corydalis solida (L.) Clairv. subsp. solida	PAPAVERACEAE	1	null	1	1	2	1	1	1	1	1	1	1	1	3	1	2	null	null	1	null	2	1	null	1	2	1	1	1	1	null	null	null	null	null	null	null	2	null
2620	Corydalis cava (L.) Schweigg. & K�rte subsp. cava	PAPAVERACEAE	1	1	1	1	2	1	1	1	1	1	1	1	1	3	1	2	null	null	1	null	2	1	null	1	2	1	1	1	1	null	null	null	null	null	null	null	2	null
2621	Fumaria vaillantii Loisel.	PAPAVERACEAE	1	1	1	1	2	null	1	1	1	1	1	1	1	3	1	2	null	null	1	null	2	1	null	1	2	1	1	1	1	null	null	null	null	null	null	2	2	null
2622	Fumaria officinalis L. subsp. officinalis	PAPAVERACEAE	1	1	1	1	2	null	1	1	1	1	1	1	1	3	1	2	null	null	1	null	2	1	null	1	2	1	1	1	1	null	null	null	null	null	null	null	2	null
2623	Fumaria capreolata L. subsp. capreolata	PAPAVERACEAE	1	null	1	1	2	1	1	1	1	1	1	1	1	2	1	2	null	null	1	null	2	1	null	1	2	1	1	1	1	null	null	null	null	null	null	2	2	null
2624	Fumaria officinalis L. subsp. wirtgenii (W.D.J. Koch) Arcang.	PAPAVERACEAE	1	null	1	1	2	null	1	1	1	1	1	1	1	3	1	2	null	null	1	null	2	1	null	1	2	1	1	1	1	null	null	null	null	null	null	2	2	null
2625	Barbarea vulgaris R. Br. subsp. arcuata (Opiz) Hayek	BRASSICACEAE	1	1	1	1	1	1	1	1	1	null	1	1	1	3	1	2	null	null	1	null	1	1	null	1	1	1	1	1	1	1	null	null	null	null	null	2	null	null
2626	Biscutella laevigata L. subsp. hispidissima (Posp.) Raffaelli & Baldoin	BRASSICACEAE	1	1	1	1	1	null	1	1	2	1	null	1	1	3	1	null	null	null	1	null	1	1	null	1	1	1	1	1	1	1	null	null	null	null	1	null	null	null
2627	Brassica napus L. subsp. napus	BRASSICACEAE	1	1	1	1	1	1	1	1	1	1	1	1	1	3	1	2	null	null	1	null	1	1	null	1	1	1	1	1	1	1	null	null	null	null	null	null	null	null
2628	Camelina sativa (L.) Crantz	BRASSICACEAE	1	1	1	1	1	null	1	1	2	null	null	1	1	3	1	1	null	null	1	null	1	1	null	1	1	1	1	1	1	1	null	null	null	null	1	null	null	null
2629	Cardamine trifolia L.	BRASSICACEAE	1	1	1	1	2	null	1	1	1	1	2	1	1	2	1	2	null	null	1	null	1	1	null	1	1	1	1	1	1	1	null	null	null	null	null	null	null	null
2630	Lepidium didymum L.	BRASSICACEAE	1	1	1	1	2	1	1	1	1	1	1	1	1	2	1	2	null	null	1	null	1	1	null	1	1	1	1	1	1	1	null	null	null	null	1	2	1	null
2631	Crambe tataria Sebe�k	BRASSICACEAE	1	1	1	1	1	null	1	1	1	1	1	1	1	2	1	2	null	null	1	null	1	1	null	1	1	1	1	1	1	1	null	null	null	null	null	2	null	null
2632	Diplotaxis erucoides (L.) DC. subsp. erucoides	BRASSICACEAE	1	1	1	1	1	1	1	1	1	1	1	1	1	3	1	null	null	null	1	null	1	1	null	1	1	1	1	1	1	1	null	null	null	null	1	null	1	null
2633	Erophila verna (L.) DC. subsp. spathulata (Lang) Vollm.	BRASSICACEAE	1	1	1	1	1	2	1	1	2	1	null	1	1	2	1	1	null	null	1	null	1	1	null	1	1	1	1	1	1	1	null	null	null	null	1	null	null	null
2635	Matthiola incana (L.) R. Br. subsp. incana	BRASSICACEAE	1	1	1	1	1	2	1	1	2	1	null	1	1	3	1	null	null	null	1	null	1	1	null	1	1	1	1	1	1	1	null	null	null	null	1	null	null	null
2637	Rorippa austriaca (Crantz) Besser	BRASSICACEAE	1	1	1	1	1	1	1	1	2	1	null	1	1	3	1	null	null	null	1	null	1	1	null	1	1	1	1	1	1	1	null	null	null	null	1	null	null	null
2638	Rorippa amphibia (L.) Besser	BRASSICACEAE	1	1	1	1	1	1	1	1	1	1	1	1	1	3	1	null	null	null	1	null	1	1	null	1	1	1	1	1	1	1	null	null	null	null	null	2	1	null
2639	Rorippa lippizensis (Wulfen) Rchb.	BRASSICACEAE	1	1	1	1	1	null	1	1	1	1	1	1	1	3	1	2	null	null	1	null	1	1	null	1	1	1	1	1	1	1	null	null	null	null	null	2	1	null
2640	Rorippa sylvestris (L.) Besser subsp. sylvestris	BRASSICACEAE	1	1	1	1	null	1	1	1	1	1	1	1	1	3	1	2	null	null	1	null	1	1	null	1	1	1	1	1	1	1	null	null	null	null	null	2	1	null
2641	Sisymbrium altissimum L.	BRASSICACEAE	1	1	1	1	1	1	1	1	1	1	1	1	1	3	1	2	null	null	1	null	1	1	null	1	1	1	1	1	1	1	null	null	null	null	null	2	1	null
2642	Sisymbrium orientale L. subsp. orientale	BRASSICACEAE	1	1	1	1	1	1	1	1	1	1	1	1	1	3	1	2	null	null	1	null	1	1	null	1	1	1	1	1	1	1	null	null	null	null	null	2	1	null
2643	Sisymbrium irio L.	BRASSICACEAE	1	1	1	1	1	1	1	1	1	1	1	1	1	3	1	2	null	null	1	null	1	1	null	1	1	1	1	1	1	1	null	null	null	null	null	2	1	null
2648	Laser trilobum (L.) Borkh.	APIACEAE	1	null	1	1	2	1	1	1	1	1	1	1	1	2	1	2	null	2	1	null	1	1	null	1	1	1	1	2	1	3	null	null	null	null	null	2	2	null
2650	Physospermum verticillatum (Waldst. & Kit.) Vis.	APIACEAE	1	null	1	1	2	1	1	1	1	1	1	1	1	2	1	2	null	2	1	null	1	1	null	1	1	1	1	2	1	3	null	null	null	null	null	2	2	null
2672	Saxifraga tridactylites L.	SAXIFRAGACEAE	1	1	1	1	1	1	1	1	2	1	null	1	1	2	1	null	null	null	1	null	1	1	null	1	1	1	1	1	1	3	null	null	null	null	2	null	null	null
2673	Saxifraga petraea L.	SAXIFRAGACEAE	1	1	1	1	1	1	1	1	2	2	null	1	1	2	1	2	null	null	1	null	1	1	null	1	1	1	1	1	1	3	null	null	null	null	null	null	null	null
2676	Agrimonia eupatoria L. subsp. eupatoria	ROSACEAE	1	1	1	1	2	1	1	1	1	1	1	1	1	3	1	2	null	null	1	null	1	1	null	1	1	1	1	1	1	3	null	null	null	null	null	2	1	null
2677	Aremonia agrimonoides (L.) DC. subsp. agrimonoides	ROSACEAE	1	1	1	1	2	1	1	1	1	1	1	1	1	3	1	2	null	null	1	null	1	1	null	1	1	1	1	1	1	3	null	null	null	null	null	2	1	null
2678	Adonis annua L.	RANUNCULACEAE	1	1	1	1	null	null	1	1	1	1	1	1	1	3	1	2	null	null	1	null	1	1	null	1	1	1	1	1	1	2	null	null	null	null	1	2	2	null
2679	Adonis microcarpa DC. subsp. microcarpa	RANUNCULACEAE	1	1	1	1	null	null	1	1	1	1	1	1	1	3	1	2	null	null	1	null	1	1	null	1	1	1	1	1	1	2	null	null	null	null	1	2	2	null
2680	Adonis aestivalis L. subsp. aestivalis	RANUNCULACEAE	1	1	1	1	2	null	1	1	1	null	1	1	1	3	1	2	null	null	1	null	1	1	null	1	1	1	1	1	1	2	null	null	null	null	1	2	2	null
2681	Adonis flammea Jacq. subsp. flammea	RANUNCULACEAE	1	null	1	1	null	null	1	1	1	1	1	1	1	3	1	2	null	null	1	null	1	1	null	1	1	1	1	1	1	2	null	null	null	null	null	2	2	null
2682	Adonis annua L. subsp. cupaniana (Guss.) C.H.Steinb.	RANUNCULACEAE	1	1	1	1	2	null	1	1	1	1	1	1	1	3	1	2	null	null	1	null	1	1	null	1	1	1	1	1	1	2	null	null	null	null	1	2	2	null
2686	Ranunculus velutinus Ten.	RANUNCULACEAE	1	1	1	1	1	1	1	1	1	2	3	1	1	3	1	2	null	null	1	null	1	1	null	1	1	1	1	1	1	3	null	null	null	null	2	null	null	null
2687	Ranunculus nemorosus DC.	RANUNCULACEAE	1	1	1	1	1	1	1	1	1	2	3	1	1	3	1	2	null	null	1	null	1	1	null	1	1	1	1	1	1	3	null	null	null	null	null	null	null	null
2688	Ranunculus muricatus L.	RANUNCULACEAE	1	1	1	1	1	1	1	1	2	2	null	1	1	3	1	2	null	null	1	null	1	1	null	1	1	1	1	1	1	3	null	null	null	null	null	null	null	null
2690	Ranunculus parviflorus L.	RANUNCULACEAE	1	1	1	1	1	1	1	1	1	2	3	1	1	3	1	2	null	null	1	null	1	1	null	1	1	1	1	1	1	3	null	null	null	null	null	null	null	null
2691	Ranunculus chius DC.	RANUNCULACEAE	1	1	1	1	null	1	1	1	1	2	3	1	1	3	1	2	null	null	1	null	1	1	null	1	1	1	1	1	1	3	null	null	null	null	null	null	null	null
2693	Ranunculus lingua L.	RANUNCULACEAE	1	1	1	1	1	2	1	1	2	1	null	1	1	3	1	null	null	null	1	null	1	1	null	1	1	1	1	1	1	3	null	null	null	null	1	null	null	null
2694	Ranunculus flammula L.	RANUNCULACEAE	1	1	1	1	1	2	1	1	2	1	null	1	1	3	1	null	null	null	1	null	1	1	null	1	1	1	1	1	1	3	null	null	null	null	1	null	null	null
2696	Ranunculus peltatus Schrank subsp. peltatus	RANUNCULACEAE	1	1	1	1	2	null	1	1	1	2	3	1	1	2	1	2	null	null	1	null	1	1	null	1	1	1	2	1	1	3	null	null	null	null	null	null	null	null
2697	Ranunculus circinatus Sibth.	RANUNCULACEAE	1	1	1	1	1	2	1	1	1	null	3	1	1	2	1	null	null	null	1	null	1	1	null	1	1	1	2	1	1	3	null	null	null	null	1	null	null	null
2698	Ranunculus aquatilis L.	RANUNCULACEAE	1	null	1	1	2	2	1	1	1	null	3	1	1	2	1	2	null	null	1	null	1	1	null	1	null	1	2	1	1	3	null	null	null	null	null	null	null	null
2700	Ranunculus trichophyllus Chaix subsp. trichophyllus	RANUNCULACEAE	1	1	1	1	null	2	1	1	1	null	3	1	1	2	1	2	null	null	1	null	1	1	null	1	1	1	2	1	1	3	null	null	null	null	1	null	null	null
2701	Ficaria verna Huds. subsp. calthifolia (Rchb.) Nyman	RANUNCULACEAE	1	null	1	1	1	null	1	1	2	2	null	1	1	3	1	2	null	null	1	null	1	1	null	1	null	1	1	1	1	2	null	null	null	null	null	null	null	null
2702	Veratrum nigrum L.	MELANTHIACEAE	1	1	1	1	1	2	1	1	2	1	null	1	1	3	1	1	null	null	1	null	1	1	null	1	1	2	1	1	1	2	null	null	null	null	1	null	null	null
2703	Loncomelos pyrenaicus (L.) Hrouda ex Holub subsp. pyrenaicus	ASPARAGACEAE	1	1	1	1	1	2	1	1	2	1	null	1	1	3	1	1	null	null	1	null	1	1	null	1	1	2	1	1	1	2	null	null	null	null	1	null	null	null
2705	Tripolium pannonicum (Jacq.) Dobrocz. subsp. pannonicum	ASTERACEAE	1	1	1	1	1	null	1	1	2	1	null	1	1	4	1	null	null	null	2	1	1	1	null	2	1	2	1	1	1	3	null	null	null	null	1	null	null	1
2706	Aster amellus L.	ASTERACEAE	1	1	1	1	1	2	1	1	2	1	null	1	1	4	1	1	null	null	2	1	1	1	null	2	1	2	1	1	1	3	null	null	null	null	1	null	null	1
2707	Symphyotrichum lanceolatum (Willd.) G.L. Nesom	ASTERACEAE	1	null	1	1	1	2	1	1	2	1	null	1	1	3	1	1	null	null	2	1	1	1	null	2	1	2	1	1	1	3	null	null	null	null	1	null	null	1
2708	Symphyotrichum novae-angliae (L.) G.L. Nesom	ASTERACEAE	1	1	1	1	1	2	1	1	2	1	null	1	1	3	1	1	null	null	2	1	1	1	null	2	1	2	1	1	1	3	null	null	null	null	1	null	null	1
2709	Aegopodium podagraria L.	APIACEAE	1	null	1	1	2	1	1	1	1	1	1	1	1	2	1	2	null	2	1	null	1	1	null	1	1	1	1	2	1	3	null	null	null	null	null	null	2	null
2710	Aegopodium podagraria L.	APIACEAE	1	null	1	1	2	1	1	1	1	1	1	1	1	3	1	2	null	2	1	null	1	1	null	1	1	1	1	2	1	3	null	null	null	null	null	null	2	null
2711	Aethusa cynapium L. subsp. cynapium	APIACEAE	1	null	1	1	2	null	1	1	1	1	1	1	1	2	1	2	null	2	1	null	1	1	null	1	1	1	1	2	1	3	null	null	null	null	null	2	2	null
2712	Anthriscus sylvestris (L.) Hoffm. subsp. sylvestris	APIACEAE	1	1	1	1	2	1	1	1	1	1	1	1	1	2	1	2	null	2	1	null	1	1	null	1	1	1	1	2	1	3	null	null	null	null	null	2	2	null
2713	Anthriscus cerefolium (L.) Hoffm.	APIACEAE	1	null	1	1	2	1	1	1	1	1	1	1	1	2	1	2	null	2	1	null	1	1	null	1	1	1	1	2	1	3	null	null	null	null	null	2	2	null
2714	Apium graveolens L.	APIACEAE	1	null	1	1	2	1	1	1	1	1	1	1	1	2	1	2	null	2	1	null	1	1	null	1	1	1	1	2	1	3	null	null	null	null	null	2	2	null
2715	Helosciadium nodiflorum (L.) W.D.J. Koch	APIACEAE	1	1	1	1	2	1	1	1	1	1	1	1	1	2	1	2	null	2	1	null	1	1	null	1	1	1	1	2	1	3	null	null	null	null	null	2	1	null
2716	Chaerophyllum aureum L.	APIACEAE	1	null	1	1	2	null	1	1	1	1	1	1	1	2	1	2	null	2	1	null	1	1	null	1	1	1	1	2	1	3	null	null	null	null	null	2	2	null
2717	Chaerophyllum temulum L.	APIACEAE	1	1	1	1	2	null	1	1	1	1	1	1	1	2	1	2	null	2	1	null	1	1	null	1	1	1	1	2	1	3	null	null	null	null	null	2	2	null
2718	Chaerophyllum temulum L.	APIACEAE	1	null	1	1	2	null	1	1	1	1	1	1	1	3	1	2	null	2	1	null	1	1	null	1	1	1	1	2	1	3	null	null	null	null	null	2	2	null
2719	Katapsuxis silaifolia (Jacq.) Reduron	Charpin & Pimenov	APIACEAE	1	null	1	1	2	null	1	1	1	1	1	1	1	2	1	2	null	2	1	null	1	1	null	1	1	1	1	2	1	1	null	null	null	null	null	2	2	null
2720	Conium maculatum L. subsp. maculatum	APIACEAE	1	null	1	1	2	null	1	1	1	1	1	1	1	2	1	2	null	2	1	null	1	1	null	1	1	1	1	2	1	3	null	null	null	null	null	2	2	null
2721	Laserpitium latifolium L.	APIACEAE	1	null	1	1	2	1	1	1	1	1	1	1	1	2	1	2	null	2	1	null	1	1	null	1	1	1	1	2	1	3	null	null	null	null	1	2	2	null
2722	Laserpitium siler L. subsp. siler	APIACEAE	1	null	1	1	2	2	1	1	1	1	1	1	1	2	1	2	null	2	1	null	1	1	null	1	1	1	1	2	1	3	null	null	null	null	1	2	2	null
2723	Laserpitium prutenicum L. subsp. prutenicum	APIACEAE	1	null	1	1	2	2	1	1	1	1	1	1	1	2	1	2	null	2	1	null	1	1	null	1	1	1	1	2	1	3	null	null	null	null	null	2	2	null
2724	Oenanthe fistulosa L.	APIACEAE	1	null	1	1	2	null	1	1	1	1	1	1	1	2	1	2	null	2	1	null	1	1	null	1	1	1	1	2	1	3	null	null	null	null	null	2	2	null
2725	Oenanthe pimpinelloides L.	APIACEAE	1	null	1	1	2	null	1	1	1	1	1	1	1	2	1	2	null	2	1	null	1	1	null	1	1	1	1	2	1	3	null	null	null	null	null	2	2	null
2726	Oenanthe lachenalii C.C. Gmel.	APIACEAE	1	null	1	1	2	null	1	1	1	1	1	1	1	2	1	2	null	2	1	null	1	1	null	1	1	1	1	2	1	3	null	null	null	null	null	2	2	null
2727	Oenanthe aquatica (L.) Poir.	APIACEAE	1	null	1	1	2	null	1	1	1	1	1	1	1	2	1	2	null	2	1	null	1	1	null	1	1	1	1	2	1	3	null	null	null	null	null	2	2	null
2728	Oenanthe fistulosa L.	APIACEAE	1	null	1	1	2	null	1	1	1	1	1	1	1	3	1	2	null	2	1	null	1	1	null	1	1	1	1	2	1	3	null	null	null	null	null	2	2	null
2729	Oenanthe pimpinelloides L.	APIACEAE	1	null	1	1	2	null	1	1	1	1	1	1	1	2	1	2	null	2	1	null	1	1	null	1	1	1	1	2	1	3	null	null	null	null	null	2	2	null
2730	Selinum carvifolia (L.) L.	APIACEAE	1	null	1	1	2	null	1	1	1	1	1	1	1	2	1	2	null	2	1	null	1	1	null	1	1	1	1	2	1	3	null	null	null	null	null	2	2	null
2732	Vinca minor L.	APOCYNACEAE	1	null	null	1	1	2	1	2	2	1	null	1	1	4	1	2	null	null	1	null	1	1	null	2	1	1	1	1	1	3	null	null	null	null	1	null	null	null
2733	Vinca major L. subsp. major	APOCYNACEAE	1	2	2	1	1	2	1	2	2	1	null	1	1	4	1	2	null	null	1	null	1	1	null	2	1	1	1	1	1	3	null	null	null	null	1	null	null	null
2735	Lythrum salicaria L.	LYTHRACEAE	1	1	1	null	1	2	1	2	2	1	null	1	1	3	1	1	null	null	1	null	1	1	null	1	1	1	1	1	1	2	null	null	null	null	1	null	null	null
2736	Lythrum hyssopifolia L.	LYTHRACEAE	1	1	1	1	1	2	1	1	2	1	null	1	1	3	1	1	null	null	1	null	1	1	null	1	1	1	1	1	1	2	null	null	null	null	1	null	null	null
2738	Zea mays L.	POACEAE	1	1	1	1	1	null	1	1	2	1	null	1	1	1	1	1	1	null	1	null	null	2	1	null	null	2	1	1	1	null	2	1	null	null	1	null	null	null
2740	Moehringia muscosa L.	CARYOPHYLLACEAE	1	null	1	2	1	2	1	2	2	1	null	1	1	2	1	1	null	null	1	null	1	1	null	1	1	1	1	1	1	1	null	null	null	null	1	null	null	null
2741	Moehringia tommasinii Marches.	CARYOPHYLLACEAE	1	null	1	2	1	2	1	2	2	1	null	1	1	2	1	1	null	null	1	null	1	1	null	1	1	1	1	1	1	1	null	null	null	null	1	null	null	null
2744	Portulaca oleracea L. subsp. oleracea	PORTULACACEAE	1	null	1	1	1	2	1	2	2	1	null	1	1	3	1	null	null	null	1	null	1	1	null	1	1	1	1	1	1	3	null	null	null	null	1	null	null	null
2745	Picris hispidissima (Bartl.) W.D.J. Koch	ASTERACEAE	1	null	1	1	1	null	1	1	1	1	1	1	1	3	null	null	null	null	2	2	2	1	null	2	1	2	1	1	1	null	null	null	null	null	null	null	1	null
2747	Bupleurum rotundifolium L.	APIACEAE	1	1	1	1	1	2	1	1	2	null	null	1	1	3	1	1	null	2	1	null	1	1	null	1	1	1	1	2	1	3	null	null	null	null	1	null	null	null
2748	Bupleurum lancifolium Hornem.	APIACEAE	1	1	1	1	1	2	1	1	2	1	null	1	1	3	1	1	null	2	1	null	1	1	null	1	1	1	1	2	1	3	null	null	null	null	1	null	null	null
2749	Bupleurum veronense Turra	APIACEAE	1	1	1	1	1	2	1	1	2	1	null	1	1	3	1	1	null	2	1	null	1	1	null	1	1	1	1	2	1	3	null	null	null	null	1	null	null	null
2750	Bupleurum praealtum L.	APIACEAE	1	1	1	1	1	2	1	1	2	1	null	1	1	3	1	1	null	2	1	null	1	1	null	1	1	1	1	2	1	3	null	null	null	null	1	null	null	null
2751	Bupleurum tenuissimum L.	APIACEAE	1	1	1	1	1	2	1	1	2	1	null	1	1	3	1	1	null	2	1	null	1	1	null	1	1	1	1	2	1	3	null	null	null	null	1	null	null	null
2752	Bupleurum falcatum L. subsp. cernuum (Ten.) Arcang.	APIACEAE	1	1	1	1	1	2	1	1	2	1	null	1	1	3	1	null	null	2	1	null	1	1	null	1	1	1	1	2	1	3	null	null	null	null	1	null	null	null
2755	Eryngium maritimum L.	APIACEAE	1	null	1	1	1	1	2	1	1	1	null	1	1	1	1	null	null	2	1	null	1	1	null	1	null	1	1	2	1	3	null	null	null	null	null	null	null	null
2756	Eryngium campestre L.	APIACEAE	1	null	1	1	1	1	2	1	1	1	null	1	1	1	1	2	null	2	1	null	1	1	null	1	null	1	1	2	1	3	null	null	null	null	null	null	null	null
2757	Eryngium amethystinum L.	APIACEAE	1	null	1	1	1	1	2	1	1	1	1	1	1	4	1	2	null	2	1	null	1	1	null	1	null	1	1	2	1	3	null	null	null	null	null	2	null	null
2758	Echinophora spinosa L.	APIACEAE	1	null	1	1	1	null	2	1	1	1	1	1	1	2	1	2	null	2	1	null	1	1	null	1	null	1	1	2	1	3	null	null	null	null	1	null	2	null
2759	Echinophora spinosa L.	APIACEAE	1	null	1	1	1	null	2	1	1	1	1	1	1	3	1	2	null	2	1	null	1	1	null	1	null	1	1	2	1	3	null	null	null	null	1	null	2	null
2761	Eryngium maritimum L.	APIACEAE	1	null	1	1	1	1	2	1	1	null	null	1	1	1	1	2	null	null	2	null	1	1	null	1	1	1	1	1	1	3	null	null	null	null	null	null	null	null
2762	Eryngium campestre L.	APIACEAE	1	1	1	1	1	null	2	1	1	null	1	1	1	null	1	2	null	null	2	null	1	1	null	1	1	1	1	1	1	3	null	null	null	null	null	null	null	null
2763	Eryngium amethystinum L.	APIACEAE	1	1	1	1	1	1	2	1	1	1	1	1	1	4	1	2	null	null	2	null	1	1	null	1	1	1	1	1	1	3	null	null	null	null	1	null	2	null
2767	Valerianella eriocarpa Desv.	CAPRIFOLIACEAE	1	1	1	1	1	null	1	2	2	1	null	1	1	4	1	null	null	null	1	null	1	1	null	2	1	null	1	1	1	3	null	null	null	null	null	null	null	null
2768	Valerianella rimosa Bastard	CAPRIFOLIACEAE	1	1	1	1	1	2	1	2	2	1	null	1	1	3	1	1	null	null	1	null	1	1	null	2	1	null	1	1	1	3	null	null	null	null	null	null	null	null
2769	Valerianella dentata (L.) Pollich	CAPRIFOLIACEAE	1	1	1	1	1	2	1	2	2	1	null	1	1	3	1	1	null	null	1	null	1	1	null	2	1	null	1	1	1	3	null	null	null	null	null	null	null	null
2770	Valerianella carinata Loisel.	CAPRIFOLIACEAE	1	1	1	1	1	2	1	2	2	1	null	1	1	4	1	null	null	null	1	null	1	1	null	2	1	null	1	1	1	3	null	null	null	null	null	null	null	null
2771	Valerianella locusta (L.) Laterr.	CAPRIFOLIACEAE	1	1	1	1	1	2	1	2	2	1	null	1	1	4	1	null	null	null	1	null	1	1	null	2	1	null	1	1	1	3	null	null	null	null	null	null	null	null
2772	Valeriana saxatilis L.	CAPRIFOLIACEAE	1	1	1	1	1	2	1	2	2	1	null	1	1	2	1	null	null	null	1	null	1	1	null	2	1	2	1	1	1	3	null	null	null	null	1	null	null	null
2775	Valeriana dioica L.	CAPRIFOLIACEAE	1	1	1	1	2	2	1	2	1	1	1	1	1	3	1	2	null	null	1	null	1	1	null	2	1	2	1	1	1	3	null	null	null	null	null	2	1	null
2776	Valeriana officinalis L.	CAPRIFOLIACEAE	1	1	1	1	2	null	1	2	1	1	1	1	1	3	1	2	null	null	1	null	1	1	null	2	1	2	1	1	1	3	null	null	null	null	null	2	1	null
2778	Centranthus ruber (L.) DC. subsp. ruber	CAPRIFOLIACEAE	1	null	1	1	1	2	1	2	2	1	null	1	1	3	1	null	null	null	1	null	2	1	null	2	2	2	1	1	1	3	null	null	null	null	1	null	null	null
2779	Valeriana tuberosa L.	CAPRIFOLIACEAE	1	1	1	1	2	null	1	2	1	1	1	1	1	3	1	2	null	null	1	null	1	1	null	2	1	2	1	1	1	3	null	null	null	null	null	2	1	null
2781	Verbena officinalis L.	VERBENACEAE	1	1	1	1	null	1	1	2	1	1	1	1	1	3	1	2	1	null	1	null	1	1	null	2	1	1	1	1	1	3	null	null	null	null	null	null	1	null
2782	Traunsteinera globosa (L.) Rchb.	ORCHIDACEAE	1	1	1	1	1	2	1	1	2	1	null	1	1	3	1	1	null	null	1	null	2	1	null	1	2	2	1	1	1	2	null	null	null	null	1	null	null	null
2783	Crepis neglecta L.	ASTERACEAE	1	1	1	1	1	1	1	1	2	1	null	1	1	3	null	1	null	null	2	2	2	1	null	2	1	2	1	1	1	null	null	null	null	null	null	null	null	null
2784	Crepis pulchra L. subsp. pulchra	ASTERACEAE	1	null	1	1	1	1	1	1	2	1	null	1	1	3	null	null	null	null	2	2	2	1	null	2	1	2	1	1	1	null	null	null	null	null	null	null	null	null
2785	Crepis setosa Haller f.	ASTERACEAE	1	null	1	1	1	1	1	1	1	1	1	1	1	3	null	1	null	null	2	2	2	1	null	2	1	2	1	1	1	null	null	null	null	null	null	null	1	null
2786	Crepis vesicaria L. subsp. taraxacifolia (Thuill.) Thell.	ASTERACEAE	1	null	1	null	1	1	1	1	2	1	null	1	1	3	null	1	null	null	2	2	2	1	null	2	1	2	1	1	1	null	null	null	null	null	null	null	1	null
2787	Crepis vesicaria L. subsp. vesicaria	ASTERACEAE	1	null	1	1	1	1	1	1	2	1	null	1	1	3	null	1	null	null	2	2	2	1	null	2	1	2	1	1	1	null	null	null	null	null	null	null	null	null
2789	Hypochaeris radicata L.	ASTERACEAE	1	1	1	1	1	1	1	1	2	1	null	1	1	3	null	1	null	null	2	2	2	1	null	2	1	2	1	1	1	null	null	null	null	null	null	null	null	null
2790	Lactuca perennis L.	ASTERACEAE	1	1	1	1	1	null	1	1	1	1	1	1	1	4	null	2	null	null	2	2	2	1	null	2	1	2	1	1	1	null	null	null	null	null	null	2	null	null
2791	Lactuca viminea (L.) J. Presl & C. Presl subsp. viminea	ASTERACEAE	1	1	1	1	1	1	1	1	1	null	1	1	1	3	null	1	null	null	2	2	2	1	null	2	1	2	1	1	1	null	null	null	null	null	null	2	1	null
2792	Lactuca quercina L. subsp. quercina var. integrifolia (Bogenh.) Bishoff	ASTERACEAE	1	1	1	1	1	1	1	1	1	2	1	1	1	3	null	1	null	null	2	2	2	1	null	2	1	2	1	1	1	null	null	null	null	null	null	null	1	null
2793	Lactuca saligna L.	ASTERACEAE	1	1	1	1	1	null	1	1	1	2	1	1	1	3	null	1	null	null	2	2	2	1	null	2	1	2	1	1	1	null	null	null	null	null	1	null	1	null
2794	Lactuca sativa L.	ASTERACEAE	1	1	1	1	1	1	1	1	2	null	null	1	1	3	null	null	null	null	2	2	2	1	null	2	1	2	1	1	1	null	null	null	null	null	null	null	null	null
2795	Lactuca serriola L.	ASTERACEAE	1	1	1	1	1	1	1	1	1	2	1	1	1	3	2	1	null	null	2	2	2	1	null	2	1	2	1	1	1	null	null	null	null	null	null	null	1	null
2796	Scorzoneroides autumnalis (L.) Moench	ASTERACEAE	1	1	1	1	1	1	1	1	2	1	null	1	1	3	null	null	null	null	2	2	2	1	null	2	1	2	1	1	1	null	null	null	null	null	1	null	1	null
2797	Leontodon hispidus L. subsp. danubialis (Jacq.) Simonk.	ASTERACEAE	1	1	1	1	1	1	1	1	2	1	null	1	1	3	null	null	null	null	2	2	2	1	null	2	1	2	1	1	1	null	null	null	null	null	null	null	null	null
2798	Leontodon hispidus L.	ASTERACEAE	1	1	1	1	1	1	1	1	1	1	1	1	1	3	null	null	null	null	2	2	2	1	null	2	1	2	1	1	1	null	null	null	null	null	null	null	1	null
2800	Achillea millefolium L. subsp. millefolium	ASTERACEAE	1	1	1	1	2	null	1	1	1	1	1	1	1	3	1	2	null	null	2	1	1	1	null	2	1	2	1	1	1	3	null	null	null	null	null	2	2	1
2801	Antennaria dioica (L.) Gaertn.	ASTERACEAE	1	null	1	1	1	2	1	1	2	1	null	1	1	3	1	1	null	null	2	1	1	1	null	2	1	2	1	1	1	3	null	null	null	null	1	null	null	2
2802	Anthemis cotula L.	ASTERACEAE	1	null	1	1	1	null	1	1	1	1	1	1	1	2	1	2	null	null	2	1	1	1	null	2	1	2	1	1	1	3	null	null	null	null	null	2	2	1
2803	Cota tinctoria (L.) J. Gay subsp. tinctoria	ASTERACEAE	1	null	1	1	1	null	1	1	1	1	1	1	1	3	1	null	null	null	2	1	1	1	null	2	1	2	1	1	1	3	null	null	null	null	null	2	null	1
2805	Artemisia alba Turra	ASTERACEAE	1	null	1	1	null	null	1	1	1	1	1	1	1	3	1	2	null	null	2	1	1	1	null	2	1	2	1	1	1	3	null	null	null	null	null	null	2	2
2806	Artemisia annua L.	ASTERACEAE	1	null	1	1	1	1	1	1	1	1	1	1	1	3	1	null	null	null	2	1	1	1	null	2	1	2	1	1	1	3	null	null	null	null	null	2	2	2
2807	Artemisia campestris L. subsp. campestris	ASTERACEAE	1	null	1	1	null	null	1	1	1	1	1	1	1	3	1	2	null	null	2	1	1	1	null	2	1	2	1	1	1	3	null	null	null	null	null	null	null	2
2809	Artemisia vulgaris L.	ASTERACEAE	1	1	1	1	1	null	1	1	1	1	1	1	1	3	1	null	null	null	2	1	1	1	null	2	1	2	1	1	1	3	null	null	null	null	2	2	null	2
2810	Cyanus segetum Hill	ASTERACEAE	1	null	1	1	1	2	1	1	1	1	1	1	1	4	1	null	null	null	2	1	1	1	null	2	1	2	1	1	1	3	null	null	null	null	null	null	null	2
2814	Persicaria orientalis (L.) Spach	POLYGONACEAE	1	1	1	1	1	2	1	1	2	2	null	1	1	3	1	null	1	null	1	null	1	1	null	1	1	null	1	1	1	3	null	null	null	null	1	null	null	null
2817	Persicaria hydropiper (L.) Delarbre	POLYGONACEAE	1	1	1	1	1	2	1	1	2	1	null	1	1	2	1	1	1	null	1	null	1	1	null	1	1	null	1	1	1	3	null	null	null	null	1	null	null	null
2819	Persicaria dubia (Stein.) Fourr.	POLYGONACEAE	1	1	1	1	1	2	1	1	2	1	null	1	1	2	1	null	1	null	1	null	1	1	null	1	1	null	1	1	1	3	null	null	null	null	1	null	null	null
2820	Persicaria minor (Huds.) Opiz	POLYGONACEAE	1	1	1	1	1	2	1	1	2	1	null	1	1	2	1	null	1	null	1	null	1	1	null	1	1	null	1	1	1	3	null	null	null	null	1	null	null	null
2822	Persicaria lapathifolia (L.) Delarbre subsp. lapathifolia	POLYGONACEAE	1	1	1	1	1	2	1	1	2	1	null	1	1	2	1	null	1	null	1	null	1	1	null	1	1	null	1	1	1	3	null	null	null	null	1	null	null	null
2823	Persicaria maculosa (L.) Gray	POLYGONACEAE	1	1	1	1	1	2	1	1	2	1	null	1	1	2	1	2	1	null	1	null	1	1	null	1	1	null	1	1	1	3	null	null	null	null	1	null	null	null
2826	Datura stramonium L. subsp. stramonium	SOLANACEAE	1	1	1	1	1	1	1	1	2	2	null	1	1	2	1	2	null	null	1	null	1	1	null	2	1	1	1	1	1	3	null	null	null	null	1	null	null	null
2836	Ecballium elaterium (L.) A. Rich.	CUCURBITACEAE	1	1	2	1	1	null	1	1	2	2	null	1	1	3	1	2	1	null	1	null	1	1	null	2	1	1	1	1	2	3	null	null	null	null	2	null	null	null
2837	Bryonia dioica Jacq.	CUCURBITACEAE	1	1	2	1	1	1	1	1	2	2	3	1	1	3	1	2	1	null	1	null	1	1	null	2	1	1	1	1	2	3	null	null	null	null	2	null	null	null
2838	Cucumis melo L.	CUCURBITACEAE	1	1	2	1	1	null	1	1	2	2	null	1	1	3	1	2	1	null	1	null	1	1	null	2	1	1	1	1	2	3	null	null	null	null	2	null	null	null
2839	Cucumis sativus L.	CUCURBITACEAE	1	1	2	1	1	1	1	1	2	2	null	1	1	3	1	2	1	null	1	null	1	1	null	2	1	1	1	1	2	3	null	null	null	null	2	null	null	null
2840	Cucurbita pepo L.	CUCURBITACEAE	1	1	null	1	null	1	1	1	1	2	3	1	1	3	1	2	1	null	1	null	1	1	null	2	1	1	1	1	2	3	null	null	null	null	2	null	null	null
2841	Cucurbita maxima Duchesne	CUCURBITACEAE	1	1	2	1	1	1	1	1	2	2	null	1	1	3	1	2	1	null	1	null	1	1	null	2	1	1	1	1	2	3	null	null	null	null	null	null	null	null
2842	Citrullus lanatus (Thunb.) Matsum. & Nakai	CUCURBITACEAE	1	1	2	1	1	1	1	1	1	null	1	1	1	3	1	2	1	null	1	null	1	1	null	2	1	1	1	1	2	3	null	null	null	null	2	null	null	null
2843	Solanum lycopersicum L.	SOLANACEAE	1	1	1	1	null	1	1	1	1	1	1	1	1	3	1	2	1	null	1	null	1	1	null	2	1	1	1	1	2	3	null	null	null	null	1	2	null	null
2844	Physalis alkekengi L.	SOLANACEAE	1	1	1	1	1	null	1	1	2	1	null	1	1	3	1	2	1	null	1	null	1	1	null	2	1	1	1	1	2	3	null	null	null	null	1	null	null	null
2847	Hyoscyamus albus L.	SOLANACEAE	1	1	1	1	1	1	1	1	2	1	null	1	1	3	1	2	null	null	1	null	1	1	null	2	1	1	1	1	1	3	null	null	null	null	null	null	null	null
2848	Bunias erucago L.	BRASSICACEAE	1	null	1	1	1	1	1	1	2	1	null	1	1	3	1	null	null	null	1	null	1	1	null	1	1	1	1	1	1	1	null	null	null	null	null	null	null	null
2849	Capsella bursa-pastoris (L.) Medik. subsp. bursa-pastoris	BRASSICACEAE	1	1	1	1	1	1	1	1	2	1	null	1	1	2	1	1	null	null	1	null	1	1	null	1	1	1	1	1	1	1	null	null	null	null	null	null	null	null
2850	Capsella rubella Reut.	BRASSICACEAE	1	1	1	1	1	1	1	1	2	1	null	1	1	2	1	null	null	null	1	null	1	1	null	1	1	1	1	1	1	1	null	null	null	null	null	null	null	null
2851	Lepidium campestre (L.) R. Br.	BRASSICACEAE	1	1	1	1	1	null	1	1	2	1	null	1	1	2	1	2	null	null	1	null	1	1	null	1	1	1	1	1	1	1	null	null	null	null	null	null	null	null
2852	Lepidium perfoliatum L.	BRASSICACEAE	1	1	1	1	1	2	1	1	2	1	null	1	1	3	1	1	null	null	1	null	1	1	null	1	1	1	1	1	1	1	null	null	null	null	null	null	null	null
2853	Lunaria rediviva L.	BRASSICACEAE	1	1	1	1	1	1	1	1	2	2	null	1	1	3	1	2	null	null	1	null	1	1	null	1	1	1	1	1	1	1	null	null	null	null	1	null	null	null
2854	Myagrum perfoliatum L.	BRASSICACEAE	1	1	1	1	1	null	1	1	1	null	1	1	1	3	1	1	null	null	1	null	1	1	null	1	1	1	1	1	1	1	null	null	null	null	null	null	1	null
2855	Rorippa amphibia (L.) Besser	BRASSICACEAE	1	1	1	1	1	1	1	1	2	1	null	1	1	3	1	null	null	null	1	null	1	1	null	1	1	1	1	1	1	1	null	null	null	null	null	null	null	null
2856	Malva sylvestris L. subsp. sylvestris	MALVACEAE	1	1	1	1	1	1	1	1	2	2	null	1	1	3	1	2	null	null	1	null	1	1	null	1	1	1	1	1	1	3	null	null	null	null	null	null	null	null
2859	Lemna trisulca L.	ARACEAE	1	null	1	null	1	null	1	1	2	1	null	1	1	null	1	1	null	null	1	null	null	2	null	null	null	null	2	1	1	null	null	null	null	null	1	null	null	null
2860	Lemna gibba L.	ARACEAE	1	1	1	null	1	2	1	1	2	1	null	1	1	null	1	1	null	null	1	null	null	2	null	null	null	null	2	1	null	null	null	null	null	null	1	null	null	null
2861	Lemna minor L.	ARACEAE	1	null	1	null	1	null	1	1	2	1	null	1	1	null	1	1	null	null	1	null	null	2	null	null	null	null	2	1	1	null	null	null	null	null	1	null	null	null
2864	Myriophyllum verticillatum L.	HALORAGACEAE	1	null	1	null	2	2	1	3	1	1	1	1	1	null	1	null	null	null	1	null	null	2	null	null	null	null	2	1	1	null	null	null	null	null	1	2	1	null
2865	Myriophyllum spicatum L.	HALORAGACEAE	1	null	1	null	2	null	1	3	1	1	1	1	1	null	1	null	null	null	1	null	null	2	null	null	null	null	2	1	1	null	null	null	null	null	1	null	1	null
2867	Hippuris vulgaris L.	PLANTAGINACEAE	1	null	1	null	1	2	1	3	2	1	null	1	1	null	1	1	null	null	1	null	null	2	null	null	null	1	2	1	1	null	null	null	null	null	null	null	null	null
2868	Ceratophyllum demersum L.	CERATOPHYLLACEAE	1	null	1	null	2	2	1	3	1	1	3	1	1	null	1	1	null	null	1	null	null	2	null	null	null	null	2	null	1	null	null	null	null	null	1	null	null	null
2869	Ceratophyllum submersum L. subsp. submersum	CERATOPHYLLACEAE	1	null	1	null	2	2	1	3	1	1	3	1	1	null	1	1	null	null	1	null	null	2	null	null	null	null	2	1	1	null	null	null	null	null	1	null	null	null
2872	Hedera helix L. s.l.	ARALIACEAE	1	2	2	1	1	2	1	1	null	2	3	1	1	2	1	2	2	1	1	null	1	1	null	1	1	2	1	2	2	3	null	null	null	null	2	null	null	null
2876	Ulmus minor Mill. subsp. minor	ULMACEAE	1	1	1	1	1	1	1	1	2	1	null	1	1	null	1	2	null	null	1	null	null	2	null	null	null	1	1	1	1	null	null	null	null	null	1	null	null	null
2877	Ulmus glabra Huds.	ULMACEAE	1	1	1	1	1	1	1	1	2	1	null	1	1	null	1	2	null	null	1	null	null	2	null	null	null	1	1	1	1	null	null	null	null	null	1	null	null	null
2881	Vitis vinifera L. subsp. vinifera	VITACEAE	1	1	2	1	1	1	1	1	2	2	3	1	1	1	1	2	2	null	1	null	1	1	null	1	1	1	1	1	2	3	null	null	null	null	2	null	null	null
2882	Vitis labrusca L.	VITACEAE	1	1	2	1	1	1	1	1	2	2	null	1	1	1	1	2	2	null	1	null	1	1	null	1	1	1	1	1	2	3	null	null	null	null	1	null	null	null
2883	Parthenocissus inserta (A.Kern.) Fritsch	VITACEAE	1	1	2	1	2	1	1	1	1	null	3	1	1	1	1	2	2	null	1	null	1	1	null	1	1	1	1	1	2	3	null	null	null	null	1	null	null	null
2884	Parthenocissus tricuspidata (Siebold & Zucc.) Planch.	VITACEAE	1	1	2	1	1	1	1	1	2	2	3	1	1	1	1	2	2	null	1	null	1	1	null	1	1	1	1	1	2	3	null	null	null	null	2	null	null	null
2885	Corylus avellana L.	BETULACEAE	1	1	1	1	1	1	1	1	2	2	null	1	1	null	1	2	null	null	1	null	null	2	null	null	null	1	1	1	1	null	null	null	null	null	1	null	null	null
2891	Broussonetia papyrifera (L.) Vent.	MORACEAE	1	1	1	1	1	1	1	1	1	2	3	1	1	null	1	2	null	null	1	null	1	2	null	null	null	1	1	1	2	null	null	null	null	null	2	null	null	null
2893	Morus alba L.	MORACEAE	1	1	1	1	1	1	1	1	null	2	3	1	1	null	1	2	1	null	1	null	1	2	null	null	null	1	1	1	2	null	null	null	null	null	2	null	null	null
2894	Morus nigra L.	MORACEAE	1	1	1	1	1	1	1	1	null	2	3	1	1	null	1	2	2	null	1	null	1	2	null	null	null	1	1	1	2	null	null	null	null	null	2	null	null	null
2897	Fraxinus ornus L. subsp. ornus	OLEACEAE	1	1	1	1	2	1	1	2	1	null	1	1	1	2	1	2	null	null	1	null	1	1	null	1	1	2	1	1	1	1	null	null	null	null	1	2	1	null
2899	Acer negundo L.	SAPINDACEAE	1	1	1	1	2	1	1	2	1	1	1	1	1	3	1	2	null	null	1	null	1	1	null	1	1	1	1	1	1	3	null	null	null	null	1	2	1	null
2900	Acer monspessulanum L. subsp. monspessulanum	SAPINDACEAE	1	1	1	1	1	2	1	2	1	2	3	1	1	3	1	2	null	null	1	null	1	1	null	1	1	1	1	1	1	3	null	null	null	null	2	null	null	null
2901	Acer campestre L.	SAPINDACEAE	1	1	1	1	1	null	1	2	1	2	3	1	1	3	1	2	null	null	1	null	1	1	null	1	1	1	1	1	1	3	null	null	null	null	2	null	null	null
2902	Acer opalus Mill. subsp. opalus	SAPINDACEAE	1	1	1	1	1	1	1	2	1	2	3	1	1	3	1	2	null	null	1	null	1	1	null	1	1	1	1	1	1	3	null	null	null	null	2	null	null	null
2903	Acer opalus Mill. subsp. obtusatum (Waldst. & Kit. ex Willd.) Gams	SAPINDACEAE	1	1	1	1	1	null	1	2	1	2	3	1	1	3	1	2	null	null	1	null	1	1	null	1	1	1	1	1	1	3	null	null	null	null	2	null	null	null
2905	Acer cappadocicum Gled. subsp. lobelii (Ten.) A.E. Murray	SAPINDACEAE	1	1	1	1	1	2	1	2	1	2	3	1	1	3	1	2	null	null	1	null	1	1	null	1	1	1	1	1	1	3	null	null	null	null	2	null	null	null
2908	Acer pseudoplatanus L.	SAPINDACEAE	1	1	1	1	1	1	1	2	1	2	3	1	1	3	1	2	null	null	1	null	1	1	null	1	1	1	1	1	1	3	null	null	null	null	2	null	null	null
2909	Pinus heldreichii Christ subsp. leucodermis (Antoine) E. Murray	PINACEAE	1	2	1	2	1	2	1	1	2	1	null	1	1	null	1	1	null	null	1	null	null	2	null	1	null	2	1	1	1	null	null	null	null	1	1	null	null	null
2910	Pinus halepensis Mill. subsp. brutia (Ten.) Holmboe	PINACEAE	1	2	1	2	1	2	1	1	2	1	null	1	1	null	1	1	null	null	1	null	null	2	null	1	null	2	1	1	1	null	null	null	null	1	1	null	null	null
2912	Pinus sylvestris L.	PINACEAE	1	2	1	2	1	2	1	1	2	1	null	1	1	null	1	1	null	null	1	null	null	2	null	1	null	2	1	1	1	null	null	null	null	1	1	null	null	null
2913	Pinus mugo Turra subsp. mugo	PINACEAE	1	2	1	2	1	2	1	1	2	1	null	1	1	null	1	1	null	null	1	null	null	2	null	1	null	2	1	1	1	null	null	null	null	1	1	null	null	null
2914	Pinus mugo Turra subsp. uncinata (Ramond ex DC.) Domin	PINACEAE	1	2	1	2	1	2	1	1	2	1	null	1	1	null	1	1	null	null	1	null	null	2	null	1	null	2	1	1	1	null	null	null	null	1	1	null	null	null
2916	Pinus halepensis Mill. subsp. halepensis	PINACEAE	1	2	1	2	1	2	1	1	2	1	null	1	1	null	1	1	null	null	1	null	null	2	null	1	null	2	1	1	1	null	null	null	null	1	1	null	null	null
2918	Pinus pinea L.	PINACEAE	1	2	1	2	1	2	1	1	2	1	null	1	1	null	1	1	null	null	1	null	null	2	null	1	null	2	1	1	1	null	null	null	null	1	1	null	null	null
2919	Pinus pinaster Aiton subsp. pinaster	PINACEAE	1	2	1	2	1	2	1	1	2	1	null	1	1	null	1	1	null	null	1	null	null	2	null	1	null	2	1	1	1	null	null	null	null	1	1	null	null	null
2920	Pinus nigra J.F. Arnold subsp. nigra	PINACEAE	1	2	1	2	1	2	1	1	2	1	null	1	1	null	1	1	null	null	1	null	null	2	null	1	null	2	1	1	1	null	null	null	null	1	1	null	null	null
2921	Pinus nigra J.F. Arnold subsp. laricio Maire	PINACEAE	1	2	1	2	1	2	1	1	2	1	null	1	1	null	1	1	null	null	1	null	null	2	null	1	null	2	1	1	1	null	null	null	null	1	1	null	null	null
2922	Pinus radiata D. Don	PINACEAE	1	null	1	2	1	2	1	1	2	1	null	1	1	null	1	1	null	null	1	null	null	2	null	1	null	2	1	1	1	null	null	null	null	1	1	null	null	null
2923	Pinus canariensis C. Sm.	PINACEAE	1	null	1	2	1	2	1	1	2	1	null	1	1	null	1	1	null	null	1	null	null	2	null	1	null	2	1	1	1	null	null	null	null	1	1	null	null	null
2924	Pinus cembra L.	PINACEAE	1	2	1	2	1	2	1	1	2	1	null	1	1	null	1	1	null	null	1	null	null	2	null	1	null	2	1	1	1	null	null	null	null	1	1	null	null	null
2925	Pinus strobus L.	PINACEAE	1	2	1	2	1	2	1	1	2	1	null	1	1	null	1	1	null	null	1	null	null	2	null	1	null	2	1	1	1	null	null	null	null	1	1	null	null	null
2926	Pinus wallichiana A.B.Jacks.	PINACEAE	1	2	1	2	1	2	1	1	2	1	null	1	1	null	1	1	null	null	1	null	null	2	null	1	null	2	1	1	1	null	null	null	null	1	1	null	null	null
2928	Abies alba Mill.	PINACEAE	1	2	1	2	1	2	1	1	2	1	null	1	1	null	1	1	null	null	1	null	null	2	null	1	null	2	1	1	1	null	null	null	null	1	1	null	null	null
2931	Larix decidua Mill.	PINACEAE	1	1	1	2	1	2	1	1	2	1	null	1	1	null	1	1	null	null	1	null	null	2	null	1	null	2	1	1	1	null	null	null	null	1	1	null	null	null
2933	Cedrus deodara (Roxb.) G. Don	PINACEAE	1	2	1	2	1	2	1	1	2	1	null	1	1	null	1	1	null	null	1	null	null	2	null	1	null	2	1	1	1	null	null	null	null	1	1	null	null	null
2934	Cedrus atlantica (Endl.) Carri�re	PINACEAE	1	2	1	2	1	2	1	1	2	1	null	1	1	null	1	1	null	null	1	null	null	2	null	1	null	2	1	1	1	null	null	null	null	1	1	null	null	null
2935	Cedrus libani A. Rich.	PINACEAE	1	2	1	2	1	2	1	1	2	1	null	1	1	null	1	1	null	null	1	null	null	2	null	1	null	2	1	1	1	null	null	null	null	1	1	null	null	null
2936	Taxus baccata L.	TAXACEAE	1	2	1	2	1	2	1	1	2	1	null	1	1	null	1	1	1	null	1	null	null	2	null	1	null	2	1	1	2	null	null	null	null	1	1	null	null	null
2938	Cupressus sempervirens L.	CUPRESSACEAE	1	2	1	2	1	2	1	null	2	1	null	1	1	null	1	1	null	null	1	null	null	2	null	1	null	2	1	1	1	null	null	null	null	2	1	null	null	null
2940	Cupressus arizonica Greene	CUPRESSACEAE	1	2	1	2	1	2	1	null	2	1	null	1	1	null	1	1	null	null	1	null	null	2	null	1	null	2	1	1	1	null	null	null	null	2	1	null	null	null
2941	Thuja occidentalis L.	CUPRESSACEAE	1	2	1	2	1	2	1	1	2	1	null	1	1	null	1	1	null	null	1	null	null	2	null	1	null	2	1	1	1	null	null	null	null	2	1	null	null	null
2942	Platycladus orientalis (L.) Franco	CUPRESSACEAE	1	2	1	2	1	2	1	1	2	1	null	1	1	null	1	1	null	null	1	null	null	2	null	1	null	2	1	1	1	null	null	null	null	2	1	null	null	null
2943	Taxodium distichum (L.) Rich.	CUPRESSACEAE	1	1	1	2	1	2	1	1	2	1	null	1	1	null	1	1	null	null	1	null	null	2	null	1	null	2	1	1	1	null	null	null	null	1	1	null	null	null
2944	Cryptomeria japonica (Thunb. ex L. f.) D. Don	CUPRESSACEAE	1	2	1	2	1	2	1	1	2	1	null	1	1	null	1	1	null	null	1	null	null	2	null	1	null	2	1	1	1	null	null	null	null	1	1	null	null	null
2945	Chamaecyparis lawsoniana (A.Murray) Parl.	CUPRESSACEAE	1	2	1	2	1	2	1	1	2	1	null	1	1	null	1	1	null	null	1	null	null	2	null	1	null	2	1	1	1	null	null	null	null	2	1	null	null	null
2946	Hepatica nobilis Schreb.	RANUNCULACEAE	1	1	1	1	1	2	1	1	2	2	null	1	1	4	1	2	null	null	1	null	1	1	null	1	null	1	1	1	1	2	null	null	null	null	2	null	null	null
2947	Vicia tetrasperma (L.) Schreb.	FABACEAE	1	1	1	1	2	2	1	1	1	null	1	1	1	3	1	2	null	null	1	null	2	1	null	1	1	1	1	1	1	3	null	null	null	null	null	1	1	null
2952	Vicia dumetorum L.	FABACEAE	1	1	1	1	2	2	1	1	1	null	1	1	1	3	1	2	null	null	1	null	2	1	null	1	1	1	1	1	1	3	null	null	null	null	null	1	1	null
2953	Vicia lathyroides L.	FABACEAE	1	1	1	1	2	2	1	1	1	null	1	1	1	3	1	2	null	null	1	null	2	1	null	1	1	1	1	1	1	3	null	null	null	null	null	1	1	null
2956	Prunus armeniaca L.	ROSACEAE	1	1	1	1	1	1	1	1	2	2	null	1	1	2	1	2	1	null	1	null	1	1	null	1	1	1	1	1	2	3	null	null	null	null	1	null	null	null
2957	Prunus mahaleb L. s.l.	ROSACEAE	1	1	1	1	1	1	1	1	2	2	null	1	1	2	1	2	2	null	1	null	1	1	null	1	1	1	1	1	2	3	null	null	null	null	1	null	null	null
2959	Prunus fruticosa Pall.	ROSACEAE	1	1	1	1	1	1	1	1	2	1	null	1	1	2	1	2	2	null	1	null	1	1	null	1	1	1	1	null	2	3	null	null	null	null	1	null	null	null
2961	Prunus laurocerasus L.	ROSACEAE	1	2	1	1	1	2	1	1	2	1	null	1	1	2	1	2	2	null	1	null	1	1	null	1	1	1	1	1	2	3	null	null	null	null	1	null	null	null
2962	Prunus domestica L. subsp. domestica	ROSACEAE	1	1	1	1	1	1	1	1	2	1	null	1	1	2	1	2	2	null	1	null	1	1	null	1	1	1	1	1	2	3	null	null	null	null	1	null	null	null
2964	Prunus cerasus L.	ROSACEAE	1	1	1	1	1	1	1	1	2	1	null	1	1	2	1	2	1	null	1	null	1	1	null	1	1	1	1	1	2	3	null	null	null	null	1	null	null	null
2967	Prunus persica (L.) Batsch	ROSACEAE	1	1	1	1	1	1	1	1	2	1	null	1	1	3	1	2	1	null	1	null	1	1	null	1	1	1	1	1	2	3	null	null	null	null	1	null	null	null
2968	Prunus spinosa L. subsp. spinosa	ROSACEAE	1	1	1	1	1	1	2	1	2	1	null	1	1	2	1	2	2	null	1	null	1	1	null	1	1	1	1	1	2	3	null	null	null	null	1	null	null	null
2969	Prunus webbii (Spach) Vierh.	ROSACEAE	1	1	1	1	1	1	2	1	2	1	null	1	1	3	1	2	1	null	1	null	1	1	null	1	1	1	1	1	2	3	null	null	null	null	1	null	null	null
2971	Prunus dulcis (Mill.) D.A. Webb	ROSACEAE	1	1	1	1	1	1	1	1	2	1	null	1	1	3	1	2	1	null	1	null	1	1	null	1	1	1	1	1	2	3	null	null	null	null	1	null	null	null
2974	Prunus padus L. subsp. padus	ROSACEAE	1	1	1	1	1	1	1	1	2	1	null	1	1	2	1	2	1	null	1	null	1	1	null	1	1	1	1	1	2	3	null	null	null	null	1	null	null	null
2979	Stachys germanica L. subsp. germanica	LAMIACEAE	1	1	1	1	1	1	1	2	2	2	null	1	1	3	1	2	null	null	1	null	2	1	null	2	1	1	1	1	1	3	null	null	null	null	1	null	null	null
2980	Melissa officinalis L.	LAMIACEAE	1	1	1	1	1	1	1	2	2	null	null	1	1	2	1	2	null	null	1	null	2	1	null	2	1	1	1	1	1	3	null	null	null	null	1	null	null	null
2983	Veronica serpyllifolia L. s.l.	PLANTAGINACEAE	1	1	1	1	1	null	1	2	2	1	null	1	1	4	1	null	null	null	1	null	2	1	null	2	1	1	1	1	1	1	null	null	null	null	1	null	null	null
2985	Amelanchier ovalis Medik. subsp. ovalis	ROSACEAE	1	1	1	1	1	1	1	1	2	1	null	1	1	2	1	2	2	null	1	null	1	1	null	1	1	1	1	1	2	3	null	null	null	null	1	null	null	null
2986	Amelanchier ovalis Medik. subsp. ovalis	ROSACEAE	1	1	1	1	1	1	1	1	2	1	null	1	1	2	1	2	2	null	1	null	1	1	null	1	1	1	1	1	2	3	null	null	null	null	1	null	null	null
2989	Photinia serrulata Lindl.	ROSACEAE	1	2	1	1	1	1	1	1	2	1	null	1	1	2	1	2	1	null	1	null	1	1	null	1	1	1	1	1	2	3	null	null	null	null	1	null	null	null
2991	Crataegus crus-galli L.	ROSACEAE	1	1	1	1	1	1	2	1	2	1	null	1	1	2	1	2	1	null	1	null	1	1	null	1	1	1	1	1	2	3	null	null	null	null	1	null	null	null
2992	Crataegus rhipidophylla Gand.	ROSACEAE	1	1	1	1	1	1	2	1	1	1	null	1	1	2	1	2	1	null	1	null	1	1	null	1	1	1	1	1	2	3	null	null	null	null	2	null	null	null
2993	Crataegus azarolus L.	ROSACEAE	1	1	1	1	1	1	2	1	1	1	null	1	1	2	1	2	1	null	1	null	1	1	null	1	1	1	1	1	2	3	null	null	null	null	2	null	null	null
2994	Crataegus macrocarpa Hegetschw.	ROSACEAE	1	1	1	1	1	1	2	1	1	1	null	1	1	2	1	2	1	null	1	null	1	1	null	1	1	1	1	1	2	3	null	null	null	null	2	null	null	null
2996	Crataegus monogyna Jacq.	ROSACEAE	1	1	1	1	1	1	2	1	1	1	null	1	1	2	1	2	1	null	1	null	1	1	null	1	1	1	1	1	2	3	null	null	null	null	2	null	null	null
2997	Ranunculus acris L. subsp. acris	RANUNCULACEAE	1	1	1	1	null	1	1	1	1	null	3	1	1	3	1	2	null	null	1	null	1	1	null	1	1	1	1	1	1	3	null	null	null	null	null	null	null	null
3002	Cydonia oblonga Mill.	ROSACEAE	1	1	1	1	1	2	1	1	2	1	null	1	1	3	1	2	1	null	1	null	1	1	null	1	1	1	1	1	2	3	null	null	null	null	1	null	null	null
3003	Ranunculus lanuginosus L.	RANUNCULACEAE	1	1	1	1	1	1	1	1	1	2	3	1	1	3	1	2	null	null	1	null	1	1	null	1	1	1	1	1	1	3	null	null	null	null	2	null	null	null
3005	Cardamine bulbifera (L.) Crantz	BRASSICACEAE	1	1	1	1	2	1	1	1	1	1	1	1	1	3	1	2	null	null	1	null	1	1	null	1	1	1	1	1	1	1	null	null	null	null	null	2	1	null
3006	Cardamine pentaphyllos (L.) Crantz	BRASSICACEAE	1	1	1	1	2	1	1	1	1	1	3	1	1	3	1	2	null	null	1	null	1	1	null	1	1	1	1	1	1	1	null	null	null	null	1	null	null	null
3008	Diplotaxis muralis (L.) DC.	BRASSICACEAE	1	1	1	1	1	null	1	1	1	1	1	1	1	3	1	2	null	null	1	null	1	1	null	1	1	1	1	1	1	1	null	null	null	null	1	2	1	null
3009	Eruca vesicaria (L.) Cav.	BRASSICACEAE	1	1	1	1	1	null	1	1	1	1	1	1	1	2	1	2	null	null	1	null	1	1	null	1	1	1	1	1	1	1	null	null	null	null	null	2	1	null
3010	Eruca vesicaria (L.) Cav.	BRASSICACEAE	1	1	1	1	1	null	1	1	1	1	1	1	1	3	1	2	null	null	1	null	1	1	null	1	1	1	1	1	1	1	null	null	null	null	null	2	1	null
3011	Hesperis matronalis L. subsp. candida (Kit.) Hegi & Em. Schmid	BRASSICACEAE	1	1	1	1	1	1	1	1	2	1	null	1	1	2	1	2	null	null	1	null	1	1	null	1	1	1	1	1	1	1	null	null	null	null	1	null	null	null
3012	Lepidium perfoliatum L.	BRASSICACEAE	1	1	1	1	1	null	1	1	1	1	1	1	1	3	1	1	null	null	1	null	1	1	null	1	1	1	1	1	1	1	null	null	null	null	null	null	null	null
3016	Rapistrum perenne (L.) All.	BRASSICACEAE	1	1	1	1	1	null	1	1	1	1	1	1	1	3	1	2	null	null	1	null	1	1	null	1	1	1	1	1	1	1	null	null	null	null	null	2	1	null
3018	Sinapis arvensis L. subsp. arvensis	BRASSICACEAE	1	1	1	1	1	1	1	1	1	1	1	1	1	3	1	2	null	null	1	null	1	1	null	1	1	1	1	1	1	1	null	null	null	null	1	null	null	null
3020	Sisymbrium officinale (L.) Scop.	BRASSICACEAE	1	1	1	1	1	null	1	1	1	1	1	1	1	3	1	2	null	null	1	null	1	1	null	1	1	1	1	1	1	1	null	null	null	null	null	2	1	null
3024	Hypericum perforatum L. subsp. perforatum	HYPERICACEAE	1	1	1	1	1	2	1	2	2	1	null	1	1	3	1	1	null	null	1	null	1	1	null	1	1	1	1	1	1	3	null	null	null	null	1	null	null	null
3025	Silene nutans L. subsp. nutans	CARYOPHYLLACEAE	1	1	1	1	1	2	1	2	2	1	null	1	1	2	1	null	null	null	1	null	1	1	null	1	1	1	1	1	1	3	null	null	null	null	1	null	null	null
3027	Pyrus pyraster (L.) Burgsd.	ROSACEAE	1	1	1	1	1	1	2	1	2	null	null	1	1	2	1	2	1	null	1	null	1	1	null	1	1	1	1	1	2	3	null	null	null	null	1	null	null	null
3028	Pyrus communis L.	ROSACEAE	1	1	1	1	1	1	1	1	2	2	null	1	1	2	1	2	1	null	1	null	1	1	null	1	1	1	1	1	2	3	null	null	null	null	1	null	null	null
3030	Pyrus nivalis Jacq.	ROSACEAE	1	1	1	1	1	2	1	1	2	1	null	1	1	2	1	2	1	null	1	null	1	1	null	1	1	1	1	null	2	3	null	null	null	null	1	null	null	null
3031	Allium saxatile M. Bieb. subsp. tergestinum (Gand.) Bedalov & Lovric	AMARYLLIDACEAE	1	1	1	1	1	2	1	1	2	1	null	1	1	2	1	1	null	1	1	null	1	1	null	1	1	2	1	2	1	2	null	null	null	null	1	null	null	null
3033	Aristolochia clematitis L.	ARISTOLOCHIACEAE	1	1	null	1	1	2	1	1	2	2	null	1	1	3	1	2	null	null	1	null	2	1	null	2	1	2	1	1	1	1	null	null	null	null	1	null	null	null
3034	Persicaria amphibia (L.) Delarbre	POLYGONACEAE	1	1	1	1	1	2	1	1	2	2	null	1	1	3	1	2	1	null	1	null	1	1	null	1	1	null	1	1	1	3	null	null	null	null	1	null	null	null
3035	Rumex conglomeratus Murray	POLYGONACEAE	1	1	1	1	1	2	1	1	2	null	null	1	1	null	1	2	null	null	1	null	1	2	null	null	null	1	1	1	1	null	null	null	null	null	1	null	null	null
3036	Rumex obtusifolius L. subsp. obtusifolius	POLYGONACEAE	1	1	1	1	1	null	1	1	2	null	null	1	1	null	1	2	null	null	1	null	1	2	null	null	null	1	1	1	1	null	null	null	null	null	1	null	null	null
3037	Rumex sanguineus L.	POLYGONACEAE	1	1	1	1	1	null	1	1	2	2	null	1	1	null	1	2	null	null	1	null	1	2	null	null	null	1	1	1	1	null	null	null	null	null	1	null	null	null
3042	Iris foetidissima L.	IRIDACEAE	1	1	1	1	1	2	1	1	2	1	null	1	1	3	1	1	null	null	1	null	1	1	null	1	1	2	1	1	1	2	null	null	null	null	1	null	null	null
3045	Juniperus oxycedrus L.	CUPRESSACEAE	1	2	1	2	1	2	1	1	2	1	null	1	1	null	1	1	1	null	1	null	null	2	null	1	null	2	1	1	2	null	null	null	null	1	1	null	null	null
3049	Juniperus phoenicea L. subsp. phoenicea	CUPRESSACEAE	1	2	1	2	1	2	1	1	2	1	null	1	1	null	1	1	1	null	1	null	null	2	null	1	null	2	1	1	2	null	null	null	null	2	1	null	null	null
3051	Acalypha virginica L.	EUPHORBIACEAE	1	1	1	1	1	1	1	1	2	1	null	1	1	null	1	2	null	null	1	null	null	2	null	null	null	1	1	1	1	null	null	null	null	null	1	null	null	null
3052	Achillea setacea Waldst. & Kit.	ASTERACEAE	1	null	1	1	null	null	1	1	1	1	1	1	1	2	1	2	null	null	2	1	1	1	null	2	1	2	1	1	1	3	null	null	null	null	null	2	2	1
3053	Achillea collina (Becker ex Wirtg.) Heimerl	ASTERACEAE	1	1	1	1	null	null	1	1	1	1	1	1	1	2	1	2	null	null	2	1	1	1	null	2	1	2	1	1	1	3	null	null	null	null	null	2	2	1
3054	Achillea ptarmica L.	ASTERACEAE	1	1	1	1	1	1	1	1	2	1	null	1	1	2	1	1	null	null	2	1	1	1	null	2	1	2	1	1	1	3	null	null	null	null	1	null	null	1
3056	Juniperus communis L.	CUPRESSACEAE	1	2	1	2	1	2	1	1	2	1	null	1	1	null	1	1	2	null	1	null	null	2	null	1	null	2	1	1	2	null	null	null	null	1	1	null	null	null
3059	Juniperus sabina L.	CUPRESSACEAE	1	2	1	2	1	2	1	1	2	1	null	1	1	null	1	1	2	null	1	null	null	2	null	1	null	2	1	1	2	null	null	null	null	2	1	null	null	null
3060	Achillea nobilis L. subsp. nobilis	ASTERACEAE	1	null	1	1	2	null	1	1	1	1	1	1	1	2	1	2	null	null	2	1	1	1	null	2	1	2	1	1	1	3	null	null	null	null	null	2	null	1
3062	Aconitum lycoctonum L. emend. Koelle	RANUNCULACEAE	1	1	1	1	1	1	1	1	1	2	3	1	1	3	1	2	null	null	1	null	2	1	null	1	1	2	1	1	1	3	null	null	null	null	null	null	null	null
3064	Juniperus virginiana L.	CUPRESSACEAE	1	2	1	2	1	2	1	1	2	1	null	1	1	null	1	1	2	null	1	null	null	2	null	1	null	2	1	1	2	null	null	null	null	2	1	null	null	null
3067	Malus pumila Mill.	ROSACEAE	1	1	1	1	1	1	1	1	2	1	null	1	1	2	1	2	1	null	1	null	1	1	null	1	1	1	1	1	2	3	null	null	null	null	1	null	null	null
3068	Malus sylvestris (L.) Mill.	ROSACEAE	1	1	1	1	1	1	2	1	2	1	null	1	1	2	1	2	1	null	1	null	1	1	null	1	1	1	1	1	2	3	null	null	null	null	1	null	null	null
3069	Sorbus domestica L.	ROSACEAE	1	1	1	1	2	1	1	1	1	1	1	1	1	2	1	2	1	null	1	null	1	1	null	1	1	1	1	1	2	3	null	null	null	null	1	2	1	null
3070	Sorbus aucuparia L. s.l.	ROSACEAE	1	1	1	1	2	1	1	1	1	1	1	1	1	2	1	2	1	null	1	null	1	1	null	1	1	1	1	1	2	3	null	null	null	null	1	2	1	null
3076	Sorbus chamaemespilus (L.) Crantz	ROSACEAE	1	1	1	1	1	1	1	1	2	1	null	1	1	3	1	2	1	null	1	null	1	1	null	1	1	1	1	1	2	3	null	null	null	null	1	null	null	null
3077	Sorbus aria (L.) Crantz s.l.	ROSACEAE	1	1	1	1	1	1	1	1	2	1	null	1	1	2	1	2	1	null	1	null	1	1	null	1	1	1	1	1	2	3	null	null	null	null	1	null	null	null
3080	Eriobotrya japonica (Thunb.) Lindl.	ROSACEAE	1	2	1	1	1	2	1	1	2	1	null	1	1	2	1	2	1	null	1	null	1	1	null	1	1	1	1	1	2	3	null	null	null	null	1	null	null	null
3084	Adoxa moschatellina L. subsp. moschatellina	ADOXACEAE	1	1	1	1	2	null	1	2	1	null	2	1	1	1	1	2	1	null	1	null	1	1	null	1	1	1	1	1	1	3	null	null	null	null	2	null	null	null
3085	Triticum neglectum (Req.ex Bertol.) Greuter	POACEAE	1	null	1	1	1	null	1	1	2	1	null	1	1	1	1	1	1	null	1	null	null	2	1	null	null	2	1	1	1	null	1	2	2	null	1	null	null	null
3086	Triticum cylindricum (Host) Ces.	Pass. & Gibelli	1	1	null	1	1	1	null	1	1	2	1	null	1	1	1	1	1	1	null	1	null	null	2	1	null	null	2	1	1	1	1	1	2	2	null	1	null	null	null
3087	Triticum triunciale (L.) Raspail subsp. triunciale	POACEAE	1	null	1	1	1	null	1	1	2	1	null	1	1	1	1	1	1	null	1	null	null	2	1	null	null	2	1	1	1	null	1	2	2	null	1	null	null	null
3088	Aeluropus littoralis (Gouan) Parl. subsp. littoralis	POACEAE	1	1	1	1	1	null	1	1	2	1	null	1	1	1	1	1	1	null	1	null	null	2	1	null	null	2	1	1	1	null	1	1	2	null	1	null	null	null
3089	Agrostis canina L. subsp. canina	POACEAE	1	null	1	1	1	null	1	1	2	1	null	1	1	1	1	1	1	null	1	null	null	2	1	null	null	2	1	1	1	null	2	2	1	null	1	null	null	null
3090	Agrostis stolonifera L. subsp. stolonifera	POACEAE	1	null	1	1	1	null	1	1	2	1	null	1	1	1	1	1	1	null	1	null	null	2	1	null	null	2	1	1	1	null	2	2	1	null	1	null	null	null
3091	Agrostis stolonifera L. var. maritima (Lam.) W.D.J.Koch	POACEAE	1	1	1	1	1	null	1	1	2	1	null	1	1	1	1	1	1	null	1	null	null	2	1	null	null	2	1	1	1	null	2	2	1	null	1	null	null	null
3092	Agrostis gigantea Roth subsp. gigantea	POACEAE	1	1	1	1	1	null	1	1	2	1	null	1	1	1	1	1	1	null	1	null	null	2	1	null	null	2	1	1	1	null	2	1	1	null	1	null	null	null
3093	Agrostis castellana Boiss. & Reut. var. mutica Hack.	POACEAE	1	1	1	1	1	null	1	1	2	1	null	1	1	1	1	1	1	null	1	null	null	2	1	null	null	2	1	1	1	null	2	1	1	null	1	null	null	null
3094	Agrostis capillaris L. subsp. capillaris	POACEAE	1	1	1	1	1	null	1	1	2	1	null	1	1	1	1	1	1	null	1	null	null	2	1	null	null	2	1	1	1	null	2	1	1	null	1	null	null	null
3095	Alopecurus geniculatus L.	POACEAE	1	null	1	1	1	null	1	1	2	1	null	1	1	1	1	1	1	null	1	null	null	2	1	null	null	2	1	1	1	null	1	2	1	null	1	null	null	null
3096	Alopecurus rendlei Eig	POACEAE	1	null	1	1	1	null	1	1	2	1	null	1	1	1	1	1	1	null	1	null	null	2	1	null	null	2	1	1	1	null	1	2	1	null	1	null	null	null
3097	Ambrosia maritima L.	ASTERACEAE	1	null	1	1	1	1	1	2	1	null	1	1	1	3	1	2	null	null	2	1	1	1	null	2	1	2	1	1	1	3	null	null	null	null	null	2	null	2
3098	Ambrosia psilostachya DC.	ASTERACEAE	1	null	1	1	1	1	1	2	1	null	1	1	1	3	1	2	null	null	2	1	1	1	null	2	1	2	1	1	1	3	null	null	null	null	null	2	null	2
3099	Ambrosia artemisiifolia L.	ASTERACEAE	1	null	1	1	null	1	1	1	1	null	1	1	1	3	1	2	null	null	2	1	1	1	null	2	1	2	1	1	1	3	null	null	null	null	null	2	null	2
3100	Ambrosia trifida L.	ASTERACEAE	1	1	1	1	1	1	1	2	1	1	null	1	1	3	1	2	null	null	2	1	1	1	null	2	1	2	1	1	1	3	null	null	null	null	null	null	null	2
3101	Ambrosia trifida L.	ASTERACEAE	1	1	1	1	1	1	1	2	1	1	null	1	1	3	1	2	null	null	2	1	1	1	null	2	1	2	1	1	1	3	null	null	null	null	2	null	null	2
3102	Ambrosia artemisiifolia L.	ASTERACEAE	1	null	1	1	null	1	1	2	1	null	1	1	1	3	1	2	null	null	2	1	1	1	null	2	1	2	1	1	1	3	null	null	null	null	null	2	null	2
3103	Anisantha diandra (Roth) Tutin	POACEAE	1	1	1	1	1	null	1	1	2	1	null	1	1	1	1	1	1	null	1	null	null	2	1	null	null	2	1	1	1	null	2	2	2	null	1	null	null	null
3104	Anacamptis coriophora (L.) R.M. Bateman	Pridgeon & M.W. Chase	ORCHIDACEAE	1	1	1	1	1	2	1	1	2	1	null	1	1	3	1	1	null	null	1	null	2	1	null	1	2	2	1	1	1	1	null	null	null	null	1	null	null	null
3105	Arctium nemorosum Lej.	ASTERACEAE	1	null	1	1	1	null	1	1	2	2	null	1	1	3	1	2	null	null	2	1	1	1	null	2	1	2	1	1	1	3	null	null	null	null	null	null	null	2
3106	Arenaria leptoclados (Rchb.) Guss.	CARYOPHYLLACEAE	1	1	1	1	1	2	1	2	2	1	null	1	1	2	1	1	null	null	1	null	1	1	null	1	1	1	1	1	1	3	null	null	null	null	1	null	null	null
3109	Tagetes minuta L.	ASTERACEAE	1	null	1	1	2	1	1	2	1	1	1	1	1	3	1	2	null	null	2	1	1	1	null	2	1	2	1	1	1	3	null	null	null	null	null	2	null	1
3111	Jurinea mollis (L.) Rchb. subsp. mollis	ASTERACEAE	1	1	1	1	1	null	1	1	1	1	1	1	1	3	1	null	null	null	2	1	1	1	null	2	1	2	1	1	1	3	null	null	null	null	null	2	1	2
3112	Inula conyzae (Griess.) DC.	ASTERACEAE	1	1	1	1	1	null	1	1	2	1	null	1	1	3	1	null	null	null	2	1	1	1	null	2	1	2	1	1	1	3	null	null	null	null	1	null	null	2
3113	Helianthus tuberosus L.	ASTERACEAE	1	null	1	1	1	null	1	2	2	1	null	1	1	3	1	2	null	null	2	1	1	1	null	2	1	2	1	1	1	3	null	null	null	null	null	null	null	1
3115	Carduus nutans L. subsp. nutans	ASTERACEAE	1	1	1	1	1	1	2	1	1	1	1	1	1	3	1	1	null	null	2	1	1	1	null	2	1	2	1	1	1	3	null	null	null	null	1	null	1	2
3116	Carduus pycnocephalus L. subsp. pycnocephalus	ASTERACEAE	1	1	1	1	1	1	2	1	1	1	1	1	1	3	1	null	null	null	2	1	1	1	null	2	1	2	1	1	1	3	null	null	null	null	null	null	1	2
3119	Centaurea scabiosa L. subsp. scabiosa	ASTERACEAE	1	1	1	1	1	2	1	1	1	1	1	1	1	3	1	2	null	null	2	1	1	1	null	2	1	2	1	1	1	3	null	null	null	null	null	2	null	2
3120	Cirsium acaulon (L.) Scop. subsp. acaulon	ASTERACEAE	1	null	1	1	1	1	2	1	1	1	1	1	1	3	1	1	null	null	2	1	1	1	null	2	1	2	1	1	1	3	null	null	null	null	null	null	null	2
3125	Salicornia veneta Pignatti & Lausi	AMARANTHACEAE	1	null	1	null	null	null	1	4	null	null	null	2	1	1	1	null	null	null	1	null	null	2	null	null	null	null	1	1	1	null	null	null	null	null	null	null	null	null
3126	Salicornia patula Duval-Jouve	AMARANTHACEAE	1	null	1	null	null	null	1	4	null	null	null	2	1	1	1	null	null	null	1	null	null	2	null	null	null	null	1	1	1	null	null	null	null	null	null	null	null	null
3127	Sarcocornia fruticosa (L.) A.J. Scott	AMARANTHACEAE	1	null	1	null	null	null	1	4	null	null	null	2	1	1	1	null	null	null	1	null	null	2	null	null	null	null	1	1	1	null	null	null	null	null	null	null	null	null
3128	Arthrocnemum macrostachyum (Moric.) K. Koch	AMARANTHACEAE	1	null	1	null	null	null	1	4	null	null	null	2	1	1	1	null	null	null	1	null	null	2	null	null	null	null	1	1	1	null	null	null	null	null	null	null	null	null
3141	Atropa bella-donna L.	SOLANACEAE	1	1	1	1	1	2	1	1	2	1	null	1	1	3	1	2	2	null	1	null	1	1	null	2	1	1	1	1	2	3	null	null	null	null	1	null	null	null
3142	Aposeris foetida (L.) Less.	ASTERACEAE	1	1	1	null	1	null	1	1	1	1	1	1	1	3	2	1	null	null	2	2	2	1	null	2	1	2	1	1	1	null	null	null	null	null	null	null	1	null
3143	Crepis biennis L.	ASTERACEAE	1	1	1	1	1	null	1	1	1	1	1	1	1	3	null	1	null	null	2	2	2	1	null	2	1	2	1	1	1	null	null	null	null	null	null	null	1	null
3144	Hypochaeris maculata L.	ASTERACEAE	1	1	1	1	1	1	1	1	2	1	null	1	1	3	null	1	null	null	2	2	2	1	null	2	1	2	1	1	1	null	null	null	null	null	1	null	null	null
3145	Lapsana communis L. subsp. communis	ASTERACEAE	1	1	1	1	1	1	1	1	1	1	1	1	1	3	null	2	null	null	2	2	2	1	null	2	1	2	1	1	1	null	null	null	null	null	null	null	1	null
3147	Prenanthes purpurea L.	ASTERACEAE	1	1	1	1	1	1	1	1	1	1	1	1	1	3	1	null	null	null	2	2	2	1	null	2	1	2	1	1	1	null	null	null	null	null	1	null	1	null
3148	Scolymus hispanicus L. subsp. hispanicus	ASTERACEAE	1	null	1	1	1	1	2	1	1	1	1	1	1	3	null	1	null	null	2	2	2	1	null	2	1	2	1	1	1	null	null	null	null	null	null	null	1	null
3151	Bombycilaena erecta (L.) Smoljan.	ASTERACEAE	1	null	1	1	1	2	1	1	2	1	null	1	1	3	1	1	null	null	2	1	1	1	null	2	1	2	1	1	1	3	null	null	null	null	1	null	null	2
3152	Trachynia distachya (L.) Link	POACEAE	1	null	1	1	1	null	1	1	2	1	null	1	1	1	1	1	1	null	1	null	null	2	1	null	null	2	1	1	1	null	1	2	2	null	1	null	null	null
3153	Brassica elongata Ehrh. subsp. integrifolia (Boiss.) Breistr.	BRASSICACEAE	1	1	1	1	1	null	1	1	2	1	null	1	1	3	1	2	null	null	1	null	1	1	null	1	1	1	1	1	1	1	null	null	null	null	1	null	null	null
3154	Bromopsis ramosa (Huds.) Holub subsp. ramosa	POACEAE	1	null	1	1	1	null	1	1	2	1	null	1	1	1	1	1	1	null	1	null	null	2	1	null	null	2	1	1	1	null	2	2	2	null	1	null	null	null
3155	Bromopsis benekenii (Lange) Holub	POACEAE	1	null	1	1	1	null	1	1	2	1	null	1	1	1	1	1	1	null	1	null	null	2	1	null	null	2	1	1	1	null	2	2	2	null	1	null	null	null
3156	Bromus japonicus Thunb. subsp. japonicus	POACEAE	1	null	1	1	1	null	1	1	2	1	null	1	1	1	1	1	1	null	1	null	null	2	1	null	null	2	1	1	1	null	2	2	2	null	1	null	null	null
3157	Bromus squarrosus L. subsp. squarrosus	POACEAE	1	null	1	1	1	null	1	1	2	1	null	1	1	1	1	1	1	null	1	null	null	2	1	null	null	2	1	1	1	null	2	2	2	null	1	null	null	null
3159	Buddleja davidii Franch.	SCROPHULARIACEAE	1	1	1	1	1	1	1	2	2	1	null	1	1	3	1	1	null	null	1	null	1	1	null	2	1	1	1	1	1	1	null	null	null	null	1	null	null	null
3161	Butomus umbellatus L.	BUTOMACEAE	1	1	1	1	1	2	1	1	2	1	null	1	1	3	1	1	null	1	1	null	1	1	null	1	1	2	1	2	1	2	null	null	null	null	1	null	null	null
3163	Picea abies (L.) H. Karst.	PINACEAE	1	2	1	2	1	2	1	1	2	1	null	1	1	null	1	1	null	null	1	null	null	2	null	1	null	2	1	1	1	null	null	null	null	1	1	null	null	null
3165	Calamagrostis pseudophragmites (Haller f.) Koeler subsp. pseudophragmites	POACEAE	1	null	1	1	1	null	1	1	2	1	null	1	1	1	1	1	1	null	1	null	null	2	1	null	null	2	1	1	1	null	2	2	1	null	1	null	null	null
3166	Calamagrostis canescens (Weber) Roth subsp. canescens	POACEAE	1	null	1	1	1	null	1	1	2	1	null	1	1	1	1	1	1	null	1	null	null	2	1	null	null	2	1	1	1	null	2	2	1	null	1	null	null	null
3167	Clinopodium ascendens (Jord.) Samp.	LAMIACEAE	1	1	1	1	1	1	1	2	2	null	null	1	1	3	1	2	null	null	1	null	2	1	null	2	1	1	1	1	1	3	null	null	null	null	1	null	null	null
3168	Clinopodium nepeta (L.) Kuntze subsp. spruneri (Boiss.) Bartolucci & F. Conti	LAMIACEAE	1	1	1	1	1	1	1	2	2	null	null	1	1	3	1	2	null	null	1	null	2	1	null	2	1	1	1	1	1	3	null	null	null	null	1	null	null	null
3170	Callitriche hamulata K�tz. ex W.D.J. Koch	PLANTAGINACEAE	1	null	1	1	1	2	1	2	2	1	null	1	1	null	1	1	null	null	1	null	null	2	null	null	1	2	2	1	1	null	null	null	null	null	1	null	null	null
3171	Callitriche palustris L.	PLANTAGINACEAE	1	null	1	1	1	2	1	2	2	1	null	1	1	null	1	1	null	null	1	null	null	2	null	null	1	2	2	1	1	null	null	null	null	null	1	null	null	null
3172	Callitriche stagnalis Scop.	PLANTAGINACEAE	1	null	1	1	1	2	1	2	2	1	null	1	1	null	1	null	null	null	1	null	null	2	null	null	1	2	2	1	1	null	null	null	null	null	1	null	null	null
3177	Potamogeton natans L.	POTAMOGETONACEAE	1	null	1	1	1	2	1	1	2	1	null	1	1	null	1	2	null	null	1	null	null	2	null	null	1	1	2	1	1	null	null	null	null	null	1	null	null	null
3178	Potamogeton nodosus Poir.	POTAMOGETONACEAE	1	null	1	1	1	null	1	1	2	1	null	1	1	null	1	2	null	null	1	null	null	2	null	null	1	1	2	1	1	null	null	null	null	null	1	null	null	null
3179	Potamogeton lucens L.	POTAMOGETONACEAE	1	null	1	1	1	2	1	1	2	1	null	1	1	null	1	1	null	null	1	null	null	2	null	null	1	1	2	1	1	null	null	null	null	null	1	null	null	null
3180	Potamogeton coloratus Hornem.	POTAMOGETONACEAE	1	null	1	1	1	2	1	1	2	1	null	1	1	null	1	2	null	null	1	null	null	2	null	null	1	1	2	1	1	null	null	null	null	null	1	null	null	null
3181	Potamogeton crispus L.	POTAMOGETONACEAE	1	null	1	1	1	null	1	1	2	1	null	1	1	null	1	1	null	null	1	null	null	2	null	null	1	1	2	1	1	null	null	null	null	null	1	null	null	null
3182	Potamogeton perfoliatus L.	POTAMOGETONACEAE	1	null	1	1	1	null	1	1	2	1	null	1	1	null	1	1	null	null	1	null	null	2	null	null	1	1	2	1	1	null	null	null	null	null	1	null	null	null
3183	Stuckenia pectinata (L.) B�rner	POTAMOGETONACEAE	1	null	1	1	1	null	1	1	2	1	null	1	1	null	1	1	null	null	1	null	null	2	null	null	1	1	2	1	1	null	null	null	null	null	1	null	null	null
3184	Stuckenia filiformis (Pers.) B�rner	POTAMOGETONACEAE	1	null	1	1	1	2	1	1	2	1	null	1	1	null	1	1	null	null	1	null	null	2	null	null	1	1	2	1	1	null	null	null	null	null	1	null	null	null
3185	Potamogeton pusillus L.	POTAMOGETONACEAE	1	null	1	1	1	2	1	1	2	1	null	1	1	null	1	1	null	null	1	null	null	2	null	null	1	1	2	1	1	null	null	null	null	null	1	null	null	null
3186	Potamogeton berchtoldii Fieber	POTAMOGETONACEAE	1	null	1	1	1	2	1	1	2	1	null	1	1	null	1	1	null	null	1	null	null	2	null	null	1	1	2	1	1	null	null	null	null	null	1	null	null	null
3188	Potamogeton berchtoldii Fieber	POTAMOGETONACEAE	1	null	1	1	1	2	1	2	2	1	null	1	1	null	1	1	null	null	1	null	null	2	null	null	1	1	2	1	1	null	null	null	null	null	1	null	null	null
3189	Potamogeton pusillus L.	POTAMOGETONACEAE	1	null	1	1	1	2	1	2	2	1	null	1	1	null	1	1	null	null	1	null	null	2	null	null	1	1	2	1	1	null	null	null	null	null	1	null	null	null
3192	Humulus lupulus L.	CANNABACEAE	1	1	2	1	1	1	1	2	2	2	null	1	1	null	1	2	null	null	1	null	null	2	null	null	null	1	1	1	1	null	null	null	null	null	2	null	null	null
3193	Humulus lupulus L.	CANNABACEAE	1	1	2	1	1	1	1	2	2	2	null	1	1	null	1	2	null	null	1	null	null	2	null	null	null	1	1	1	1	null	null	null	null	null	2	null	null	null
3194	Petroselinum crispum (Mill.) Fuss	APIACEAE	1	1	1	1	2	null	1	1	1	null	1	1	1	3	1	2	null	2	1	null	1	1	null	1	1	1	1	2	1	3	null	null	null	null	null	2	2	null
3196	Cannabis sativa L.	CANNABACEAE	1	1	1	1	2	1	1	1	1	null	3	1	1	null	1	2	null	null	1	null	null	2	null	null	null	1	1	1	1	null	null	null	null	null	null	null	null	null
3197	Cannabis sativa L.	CANNABACEAE	1	1	1	1	2	1	1	2	1	null	3	1	1	null	1	2	null	null	1	null	null	2	null	null	null	1	1	1	1	null	null	null	null	null	null	null	null	null
3199	Capparis spinosa L. subsp. spinosa	CAPPARACEAE	1	1	2	1	1	2	1	1	2	null	null	1	1	2	null	2	1	null	1	null	1	1	null	1	1	1	1	1	1	1	null	null	null	null	1	null	null	null
3201	Ceratochloa cathartica (Vahl) Herter	POACEAE	1	null	1	1	1	null	1	1	2	1	null	1	1	1	1	1	1	null	1	null	null	2	1	null	null	2	1	1	1	null	2	1	2	null	1	null	null	null
3202	Catapodium balearicum (Willk.) H. Scholz	POACEAE	1	null	1	1	1	null	1	1	2	1	null	1	1	1	1	1	1	null	1	null	null	2	1	null	null	2	1	1	1	null	1	1	2	null	1	null	null	null
3203	Cenchrus incertus M.A. Curtis	POACEAE	1	null	1	1	1	null	1	1	2	1	null	1	1	1	1	1	1	null	1	null	null	2	1	null	null	2	1	1	1	null	1	2	1	null	1	null	null	null
3204	Euphorbia lathyris L.	EUPHORBIACEAE	1	1	1	1	1	2	1	2	2	1	null	1	1	1	2	1	null	null	1	null	null	2	null	null	null	2	1	null	1	null	null	null	null	null	1	null	null	null
3207	Chamaesyce nutans (Lag.) Small	EUPHORBIACEAE	1	1	1	1	1	1	1	2	2	1	null	1	1	1	2	1	null	null	1	null	null	2	null	null	null	2	1	1	1	null	null	null	null	null	1	null	null	null
3208	Chamaesyce peplis (L.) Prokh.	EUPHORBIACEAE	1	1	1	1	1	null	1	2	2	1	null	1	1	1	2	null	null	null	1	null	null	2	null	null	null	2	1	1	1	null	null	null	null	null	1	null	null	null
3209	Chamaesyce humifusa (Willd. ex Schlecht.) Prokh.	EUPHORBIACEAE	1	1	1	1	1	null	1	2	2	1	null	1	1	1	2	null	null	null	1	null	null	2	null	null	null	2	1	1	1	null	null	null	null	null	1	null	null	null
3210	Chamaesyce canescens (L.) Prokh. subsp. massiliensis (DC.) Soj�k	EUPHORBIACEAE	1	1	1	1	1	null	1	2	2	1	null	1	1	1	2	null	null	null	1	null	null	2	null	null	null	2	1	1	1	null	null	null	null	null	1	null	null	null
3211	Chamaesyce maculata (L.) Small	EUPHORBIACEAE	1	1	1	1	1	null	1	2	2	1	null	1	1	1	2	null	null	null	1	null	null	2	null	null	null	2	1	1	1	null	null	null	null	null	1	null	null	null
3212	Chamaesyce prostrata (Aiton) Small	EUPHORBIACEAE	1	1	1	1	1	null	1	2	2	1	null	1	1	1	2	null	null	null	1	null	null	2	null	null	null	2	1	1	1	null	null	null	null	null	1	null	null	null
3213	Chenopodium album L. subsp. pedunculare (Bertol.) Arcang.	AMARANTHACEAE	1	1	1	1	1	null	1	1	2	1	null	1	1	1	1	2	null	null	1	null	null	2	null	null	null	1	1	1	1	null	null	null	null	null	1	null	null	null
3216	Cistus salviifolius L.	CISTACEAE	1	2	1	1	1	null	1	2	2	1	null	1	1	2	1	2	null	null	1	null	1	1	null	1	1	1	1	1	1	3	null	null	null	null	1	null	null	null
3217	Clinopodium vulgare L. subsp. arundanum (Boiss.) Nyman	LAMIACEAE	1	1	1	1	1	null	1	2	2	1	null	1	1	3	1	null	null	null	1	null	2	1	null	2	1	1	1	1	1	3	null	null	null	null	1	null	null	null
3218	Delphinium ajacis L.	RANUNCULACEAE	1	1	1	1	1	null	1	1	1	2	3	1	1	4	1	2	null	null	1	null	2	1	null	1	2	2	1	1	1	3	null	null	null	null	1	null	null	null
3219	Delphinium consolida L. subsp. paniculatum (Host) N. Busch	RANUNCULACEAE	1	1	1	1	1	null	1	1	1	2	3	1	1	4	1	2	null	null	1	null	2	1	null	1	2	2	1	1	1	3	null	null	null	null	1	null	null	null
3220	Limonium narbonense Mill.	PLUMBAGINACEAE	1	2	1	1	1	2	1	1	2	1	null	1	1	4	1	2	null	null	1	null	1	1	null	2	1	1	1	1	1	3	null	null	null	null	1	null	null	null
3221	Limonium bellidifolium (Gouan) Dumort.	PLUMBAGINACEAE	1	2	1	1	1	2	1	1	2	1	null	1	1	4	1	null	null	null	1	null	1	1	null	2	1	1	1	1	1	3	null	null	null	null	1	null	null	null
3222	Limonium virgatum (Willd.) Fourr.	PLUMBAGINACEAE	1	2	1	1	1	2	1	1	2	1	null	1	1	4	1	null	null	null	1	null	1	1	null	2	1	1	1	1	1	3	null	null	null	null	1	null	null	null
3224	Corallorhiza trifida Ch�tel.	ORCHIDACEAE	1	null	1	null	null	null	1	4	null	null	null	1	2	bianchi	1	null	null	null	1	null	2	1	null	1	1	2	1	1	1	2	null	null	null	null	1	null	null	null
3225	Crypsis aculeata (L.) Aiton	POACEAE	1	null	1	1	1	null	1	1	2	1	null	1	1	1	1	1	1	null	1	null	null	2	1	null	null	2	1	1	1	null	1	1	1	null	1	null	null	null
3226	Crypsis alopecuroides (Piller & Mitterp.) Schrad.	POACEAE	1	null	1	1	1	null	1	1	2	1	null	1	1	1	1	1	1	null	1	null	null	2	1	null	null	2	1	1	1	null	1	1	1	null	1	null	null	null
3227	Cuscuta cesattiana Bertol.	CONVOLVULACEAE	1	null	2	null	null	null	1	4	null	null	null	1	2	bianchi	1	null	null	null	1	null	1	1	null	2	1	1	1	1	null	3	null	null	null	null	1	null	null	null
3228	Cucubalus baccifer L.	CARYOPHYLLACEAE	1	1	1	1	1	2	1	2	2	1	null	1	1	2	1	2	2	null	1	null	1	1	null	1	1	1	1	1	2	3	null	null	null	null	1	null	null	null
3229	Dactylis glomerata L. subsp. hispanica (Roth) Nyman	POACEAE	1	1	1	1	1	null	1	1	2	1	null	1	1	1	1	1	1	null	1	null	null	2	1	null	null	2	1	1	1	null	2	1	2	null	1	null	null	null
3230	Dactylis glomerata L. subsp. glomerata	POACEAE	1	null	1	1	1	null	1	1	2	1	null	1	1	1	1	1	1	null	1	null	null	2	1	null	null	2	1	1	1	null	2	1	2	null	1	null	null	null
3231	Dactylis glomerata L. subsp. 2 (Drejer) H. Lindb.	POACEAE	1	1	1	1	1	null	1	1	2	1	null	1	1	1	1	1	1	null	1	null	null	2	1	null	null	2	1	1	1	null	2	1	2	null	1	null	null	null
3234	Thymelaea passerina (L.) Coss. & Germ.	THYMELAEACEAE	1	1	1	null	1	2	1	1	2	1	null	1	1	3	1	1	null	null	1	null	1	1	null	2	1	2	1	1	1	1	null	null	null	null	1	null	null	null
3235	Daphne alpina L. subsp. scopoliana Urbani	THYMELAEACEAE	1	1	1	1	1	2	1	1	2	1	null	1	1	2	1	1	1	null	1	null	1	1	null	2	1	2	1	1	2	1	null	null	null	null	1	null	null	null
3236	Daphne mezereum L.	THYMELAEACEAE	1	1	1	1	1	2	1	1	2	1	null	1	1	3	1	1	1	null	1	null	1	1	null	2	1	2	1	1	2	1	null	null	null	null	1	null	null	null
3237	Dianthus barbatus L. subsp. barbatus	CARYOPHYLLACEAE	1	1	1	1	1	2	1	2	2	1	null	1	1	3	1	1	null	null	1	null	1	1	null	1	1	1	1	1	1	3	null	null	null	null	1	null	null	null
3238	Digitaria ischaemum (Schreb. ex Schweigg.) Schreb. ex Muhl. subsp. ischaemum	POACEAE	1	null	1	1	1	null	1	1	2	1	null	1	1	1	1	1	1	null	1	null	null	2	1	null	null	2	1	1	1	null	3	1	1	null	1	null	null	null
3239	Echium parviflorum Moench	BORAGINACEAE	1	1	1	1	1	2	1	1	2	1	null	1	1	4	1	null	null	null	1	null	2	1	null	2	1	1	1	1	1	3	null	null	null	null	1	null	null	null
3240	Eleocharis mamillata (H. Lindb) H. Lindb. subsp. mamillata	CYPERACEAE	1	null	1	1	1	2	1	4	2	1	null	1	1	null	1	1	null	null	null	null	null	2	2	null	null	2	1	1	1	null	null	null	null	null	1	null	null	null
3241	Echinocystis 2 (Michx.) Torr. & A. Gray	CUCURBITACEAE	1	1	2	1	1	1	1	1	2	2	3	1	1	3	1	2	1	null	1	null	1	1	null	2	1	1	1	1	2	3	null	null	null	null	2	null	null	null
3242	Elytrigia atherica (Link) Kergu�len	POACEAE	1	null	1	1	1	null	1	1	2	1	null	1	1	1	1	1	1	null	1	null	null	2	1	null	null	2	1	1	1	null	1	1	2	null	1	null	null	null
3243	Elytrigia elongata (Host) Nevski subsp. elongata	POACEAE	1	null	1	1	1	null	1	1	2	1	null	1	1	1	1	1	1	null	1	null	null	2	1	null	null	2	1	1	1	null	1	1	2	null	1	null	null	null
3244	Elymus caninus (L.) L.	POACEAE	1	null	1	1	1	null	1	1	2	1	null	1	1	1	1	1	1	null	1	null	null	2	1	null	null	2	1	1	1	null	1	2	2	null	1	null	null	null
3245	Elymus caninus (L.) L. subsp. biflorus (Brignoli) �.L�ve	POACEAE	1	null	1	1	1	null	1	1	2	1	null	1	1	1	1	1	1	null	1	null	null	2	1	null	null	2	1	1	1	null	1	2	2	null	1	null	null	null
3246	Epipactis muelleri Godfery	ORCHIDACEAE	1	1	1	1	1	2	1	1	2	1	null	1	1	null	1	1	null	null	1	null	2	1	null	1	1	2	1	1	1	2	null	null	null	null	1	null	null	null
3247	Eragrostis minor Host subsp. minor	POACEAE	1	null	1	1	1	null	1	1	2	1	null	1	1	1	1	1	1	null	1	null	null	2	1	null	null	2	1	1	1	null	2	1	2	null	1	null	null	null
3248	Eragrostis pectinacea (Michx.) Nees	POACEAE	1	null	1	1	1	null	1	1	2	1	null	1	1	1	1	1	1	null	1	null	null	2	1	null	null	2	1	1	1	null	2	1	2	null	1	null	null	null
3249	Erodium malacoides (L.) LH�r. subsp. malacoides	GERANIACEAE	1	1	1	1	1	1	1	2	2	2	null	1	1	3	1	2	null	null	1	null	1	1	null	1	1	1	1	1	1	3	null	null	null	null	null	null	null	null
3251	Elodea canadensis Michx.	HYDROCHARITACEAE	1	null	1	1	1	2	1	3	2	1	null	1	1	2	1	1	null	null	1	null	1	1	null	1	1	1	2	1	null	null	null	null	null	null	1	null	null	null
3253	Epimedium alpinum L.	BERBERIDACEAE	1	1	1	1	2	null	1	1	1	2	2	1	1	3	1	2	null	null	1	null	1	1	null	1	1	1	1	1	1	1	null	null	null	null	1	null	null	null
3256	Fallopia baldschuanica (Regel) Holub	POLYGONACEAE	1	1	2	1	1	null	1	1	2	2	null	1	1	2	1	2	1	null	1	null	1	1	null	1	1	null	1	1	1	3	null	null	null	null	1	null	null	null
3257	Physalis alkekengi L.	SOLANACEAE	1	1	1	1	1	null	1	1	2	1	null	1	1	2	1	2	1	null	1	null	1	1	null	2	1	1	1	1	2	3	null	null	null	null	1	null	null	null
3258	Schedonorus arundinaceus (Schreb.) Dumort. subsp. arundinaceus	POACEAE	1	null	1	1	1	null	1	1	2	1	null	1	1	1	1	1	1	null	1	null	null	2	1	null	null	2	1	1	1	null	2	1	2	null	1	null	null	null
3259	Festuca filiformis Pourr.	POACEAE	1	null	1	1	1	null	1	1	2	1	null	1	1	1	1	1	1	null	1	null	null	2	1	null	null	2	1	1	1	null	2	1	2	null	1	null	null	null
3260	Festuca stricta Host subsp. sulcata (Hack.) Patzke ex Pils	POACEAE	1	null	1	1	1	null	1	1	2	1	null	1	1	1	1	1	1	null	1	null	null	2	1	null	null	2	1	1	1	null	2	2	2	null	1	null	null	null
3261	Leucopoa spectabilis (Bertol.) H. Scholz & Foggi subsp. carniolica (Hack.) H. Scholz & Foggi	POACEAE	1	null	1	1	1	null	1	1	2	1	null	1	1	1	1	1	1	null	1	null	null	2	1	null	null	2	1	1	1	null	2	1	2	null	1	null	null	null
3262	Galeopsis pubescens Besser subsp. pubescens	LAMIACEAE	1	1	1	1	1	1	1	2	2	1	null	1	1	3	1	2	null	null	1	null	2	1	null	2	1	1	1	1	1	3	null	null	null	null	1	null	null	null
3263	Galinsoga quadriradiata Ruiz & Pav.	ASTERACEAE	1	1	1	1	1	null	1	2	2	1	null	1	1	2	1	2	null	null	2	1	1	1	null	2	1	2	1	1	1	3	null	null	null	null	1	null	null	1
3264	Glechoma hirsuta Waldst. & Kit.	LAMIACEAE	1	1	1	1	1	1	1	2	2	2	null	1	1	4	1	2	null	null	1	null	2	1	null	2	1	1	1	1	1	3	null	null	null	null	1	null	null	null
3268	Hieracium sabaudum L.	ASTERACEAE	1	1	1	1	1	1	1	1	2	1	null	1	1	3	null	1	null	null	2	2	2	1	null	2	1	2	1	1	1	null	null	null	null	null	1	null	null	null
3269	Hordeum marinum Huds.	POACEAE	1	null	1	1	1	null	1	1	2	1	null	1	1	1	1	1	1	null	1	null	null	2	1	null	null	2	1	1	1	null	1	2	1	null	1	null	null	null
3270	Hordeum bulbosum L.	POACEAE	1	null	1	1	1	null	1	1	2	1	null	1	1	1	1	1	1	null	1	null	null	2	1	null	null	2	1	1	1	null	1	2	1	null	1	null	null	null
3271	Hordeum secalinum Schreb.	POACEAE	1	null	1	1	1	null	1	1	2	1	null	1	1	1	1	1	1	null	1	null	null	2	1	null	null	2	1	1	1	null	1	2	1	null	1	null	null	null
3272	Hypericum androsaemum L.	HYPERICACEAE	1	1	1	1	1	2	1	2	2	1	null	1	1	3	1	1	null	null	1	null	1	1	null	1	1	1	1	1	1	3	null	null	null	null	1	null	null	null
3273	Hylotelephium telephium (L.) H.Ohba subsp. telephium	CRASSULACEAE	1	null	1	1	1	2	1	1	2	1	null	2	1	3	1	null	null	null	1	null	1	1	null	1	1	1	1	1	1	3	null	null	null	null	1	null	null	null
3275	Impatiens glandulifera Royle	BALSAMINACEAE	1	1	1	1	1	null	1	2	2	1	null	1	1	3	1	2	null	null	1	null	2	1	null	2	2	1	1	1	1	3	null	null	null	null	1	null	null	null
3276	Impatiens balfourii Hook. f.	BALSAMINACEAE	1	1	1	1	1	null	1	1	2	1	null	1	1	3	1	2	null	null	1	null	2	1	null	2	2	1	1	1	1	3	null	null	null	null	1	null	null	null
3277	Impatiens parviflora DC.	BALSAMINACEAE	1	1	1	1	1	1	1	1	2	1	null	1	1	3	1	2	null	null	1	null	2	1	null	2	2	1	1	1	1	3	null	null	null	null	1	null	null	null
3278	Genista sericea Wulfen	FABACEAE	1	1	1	1	1	2	1	1	2	1	null	1	1	3	1	1	null	null	1	null	2	1	null	1	1	1	1	1	1	3	null	null	null	null	1	null	null	null
3279	Helleborus viridis L. subsp. viridis	RANUNCULACEAE	1	1	1	1	2	1	1	1	1	1	3	1	1	1	1	2	null	null	1	null	1	1	null	1	1	2	1	1	1	3	null	null	null	null	null	null	null	null
3280	Holosteum umbellatum L. subsp. umbellatum	CARYOPHYLLACEAE	1	1	1	1	1	2	1	2	2	1	null	1	1	2	1	1	null	1	1	null	1	1	null	1	1	1	1	2	1	3	null	null	null	null	1	null	null	null
3281	Kickxia spuria (L.) Dumort. subsp. spuria	PLANTAGINACEAE	1	null	1	1	1	null	1	1	2	2	null	1	1	3	1	2	null	null	1	null	2	1	null	2	2	1	1	1	1	3	null	null	null	null	1	null	null	null
3282	Kickxia spuria (L.) Dumort. subsp. spuria	PLANTAGINACEAE	1	null	1	1	1	null	1	1	2	1	null	1	1	3	1	2	null	null	1	null	2	1	null	2	2	1	1	1	1	3	null	null	null	null	1	null	null	null
3283	Koeleria hirsuta (DC.) Gaudin	POACEAE	1	null	1	1	1	null	1	1	2	1	null	1	1	1	1	1	1	null	1	null	null	2	1	null	null	2	1	1	1	null	2	1	2	null	1	null	null	null
3284	Koeleria pyramidata (Lam.) P. Beauv.	POACEAE	1	null	1	1	1	null	1	1	2	1	null	1	1	1	1	1	1	null	1	null	null	2	1	null	null	2	1	1	1	null	2	1	2	null	1	null	null	null
3285	Koeleria splendens C. Presl	POACEAE	1	null	1	1	1	null	1	1	2	1	null	1	1	1	1	1	1	null	1	null	null	2	1	null	null	2	1	1	1	null	1	1	2	null	1	null	null	null
3286	Knautia integrifolia (L.) Bertol. subsp. integrifolia	CAPRIFOLIACEAE	1	1	1	1	1	1	1	2	2	1	null	1	1	3	1	null	null	null	2	1	null	1	null	2	1	1	1	1	1	1	null	null	null	null	1	null	null	null
3287	Lagurus ovatus L. subsp. ovatus	POACEAE	1	null	1	1	1	null	1	1	2	1	null	1	1	1	1	1	1	null	1	null	null	2	1	null	null	2	1	1	1	null	1	2	1	null	1	null	null	null
3288	Lathyrus linifolius (Reichard) B�ssler	FABACEAE	1	1	1	1	2	2	1	1	1	null	1	1	1	3	1	2	null	null	1	null	2	1	null	1	1	1	1	1	1	3	null	null	null	null	null	1	1	null
3289	Lathyrus pannonicus (Jacq.) Garcke subsp. varius (Hill) P.W. Ball	FABACEAE	1	null	1	1	2	2	1	1	1	null	1	1	1	3	1	2	null	null	1	null	2	1	null	1	1	1	1	1	1	3	null	null	null	null	null	1	1	null
3290	Leersia oryzoides (L.) Sw.	POACEAE	1	null	1	1	1	null	1	1	2	1	null	1	1	1	1	1	1	null	1	null	null	2	1	null	null	2	1	1	1	null	2	1	1	null	1	null	null	null
3291	Seseli libanotis (L.) W.D.J. Koch subsp. libanotis	APIACEAE	1	null	1	1	2	null	1	1	1	1	1	1	1	2	1	2	null	2	1	null	1	1	null	1	1	1	1	2	1	3	null	null	null	null	null	2	2	null
3293	Lolium rigidum Gaudin subsp. rigidum	POACEAE	1	null	1	1	1	null	1	1	2	1	null	1	1	1	1	1	1	null	1	null	null	2	1	null	null	2	1	1	1	null	1	1	2	null	1	null	null	null
3294	Lolium temulentum L.	POACEAE	1	null	1	1	1	null	1	1	2	1	null	1	1	1	1	1	1	null	1	null	null	2	1	null	null	2	1	1	1	null	1	2	2	null	1	null	null	null
3295	Lomelosia argentea (L.) Greuter & Burdet	CAPRIFOLIACEAE	1	1	1	1	null	null	1	2	1	1	1	1	1	4	1	null	null	null	2	1	null	1	null	2	1	1	1	1	1	3	null	null	null	null	null	null	null	null
3296	Lomelosia graminifolia (L.) Greuter & Burdet subsp. graminifolia	CAPRIFOLIACEAE	1	null	1	1	1	2	1	2	2	1	null	1	1	4	1	1	null	null	2	1	null	1	null	2	1	1	1	1	1	3	null	null	null	null	1	null	null	null
3297	Lunaria annua L.	BRASSICACEAE	1	null	1	1	1	1	1	1	2	2	null	1	1	3	1	2	null	null	1	null	1	1	null	1	1	1	1	1	1	1	null	null	null	null	1	null	null	null
3300	Ludwigia palustris (L.) Elliott	ONAGRACEAE	1	1	1	1	1	2	1	2	2	1	null	1	1	null	1	2	null	null	1	null	null	2	null	null	null	1	1	1	1	1	null	null	null	null	1	null	null	null
3302	Lycopus europaeus L.	LAMIACEAE	1	1	1	1	1	1	1	2	2	null	null	1	1	3	1	null	null	null	1	null	2	1	null	2	1	1	1	1	1	3	null	null	null	null	1	null	null	null
3303	Lycopus exaltatus L. f.	LAMIACEAE	1	1	1	1	1	1	1	2	1	null	1	1	1	3	1	null	null	null	1	null	2	1	null	2	1	1	1	1	1	3	null	null	null	null	null	null	null	null
3304	Melica ciliata L. subsp. magnolii (Gren. & Godr.) K. Richt.	POACEAE	1	1	1	1	1	null	1	1	2	1	null	1	1	1	1	1	1	null	1	null	null	2	1	null	null	2	1	1	1	null	2	1	1	null	1	null	null	null
3307	Minuartia capillacea (All.) Graebn.	CARYOPHYLLACEAE	1	1	1	2	1	2	1	2	2	1	null	1	1	2	1	1	null	null	1	null	1	1	null	1	1	1	1	1	1	3	null	null	null	null	1	null	null	null
3308	Molinia caerulea (L.) Moench	POACEAE	1	null	1	1	1	null	1	1	2	1	null	1	1	1	1	1	1	null	1	null	null	2	1	null	null	2	1	1	1	null	2	1	2	null	1	null	null	null
3309	Hainardia cylindrica (Willd.) Greuter	POACEAE	1	null	1	1	1	null	1	1	2	1	null	1	1	1	1	1	1	null	1	null	null	2	1	null	null	2	1	1	1	null	1	1	1	null	1	null	null	null
3310	Monotropa hypopitys L.	ERICACEAE	1	null	1	1	null	null	1	1	null	null	null	1	2	gialli	1	null	null	null	1	null	1	1	null	1	1	null	1	1	1	3	null	null	null	null	1	null	null	null
3311	Monotropa hypophegea Wallr.	ERICACEAE	1	null	1	1	null	null	1	1	null	null	null	1	2	gialli	1	null	null	null	1	null	1	1	null	1	1	null	1	1	1	3	null	null	null	null	1	null	null	null
3313	Neottia nidus-avis (L.) Rich.	ORCHIDACEAE	1	null	1	null	null	null	1	4	null	null	null	1	2	null	1	null	null	null	1	null	2	1	null	1	1	2	1	1	1	2	null	null	null	null	1	null	null	null
3314	Stellaria aquatica (L.) Scop.	CARYOPHYLLACEAE	1	1	1	1	1	2	1	2	2	null	null	1	1	2	1	null	null	null	1	null	1	1	null	1	1	1	1	1	1	3	null	null	null	null	1	null	null	null
3315	Nepeta cataria L.	LAMIACEAE	1	1	1	1	1	1	1	2	2	null	null	1	1	3	1	2	null	null	1	null	2	1	null	2	1	1	1	1	1	3	null	null	null	null	1	null	null	null
3316	Nepeta nuda L. subsp. nuda	LAMIACEAE	1	1	1	1	1	1	1	2	2	2	null	1	1	3	1	2	null	null	1	null	2	1	null	2	1	1	1	1	1	3	null	null	null	null	1	null	null	null
3317	Nepeta nuda L. subsp. nuda	LAMIACEAE	1	1	1	1	1	1	1	2	2	2	null	1	1	2	1	2	null	null	1	null	2	1	null	2	1	1	1	1	1	3	null	null	null	null	1	null	null	null
3319	Nigella damascena L.	RANUNCULACEAE	1	1	1	1	null	null	1	1	1	1	1	1	1	4	1	2	null	null	1	null	1	1	null	1	1	2	1	1	1	3	null	null	null	null	1	null	null	null
3323	Nuphar lutea (L.) Sm.	NYMPHAEACEAE	1	1	1	1	1	null	1	1	2	2	null	1	1	3	1	2	null	null	1	null	1	1	null	1	1	1	2	1	1	3	null	null	null	null	1	null	null	null
3324	Nymphaea alba L.	NYMPHAEACEAE	1	1	1	1	1	null	1	1	2	2	null	1	1	2	1	2	null	null	1	null	1	1	null	1	1	1	2	1	1	2	null	null	null	null	1	null	null	null
3325	Anacamptis laxiflora (Lam.) R.M. Bateman	Pridgeon & M.W. Chase	ORCHIDACEAE	1	1	1	1	1	2	1	1	2	1	null	1	1	3	1	1	null	null	1	null	2	1	null	1	2	2	1	1	1	1	null	null	null	null	1	null	null	null
3326	Orchis pauciflora Ten.	ORCHIDACEAE	1	1	1	1	1	2	1	1	2	1	null	1	1	3	1	1	null	null	1	null	2	1	null	1	2	2	1	1	1	2	null	null	null	null	1	null	null	null
3327	Orchis provincialis Balb. ex Lam. & DC.	ORCHIDACEAE	1	1	1	1	1	2	1	1	2	1	null	1	1	3	1	1	null	null	1	null	2	1	null	1	2	2	1	1	1	2	null	null	null	null	1	null	null	null
3328	Orchis pallens L.	ORCHIDACEAE	1	1	1	1	1	2	1	1	2	1	null	1	1	3	1	1	null	null	1	null	2	1	null	1	2	2	1	1	1	2	null	null	null	null	1	null	null	null
3332	Moneses uniflora (L.) A. Gray	ERICACEAE	1	null	1	1	1	1	1	1	2	1	null	1	1	2	1	2	null	null	1	null	1	1	null	1	1	1	1	1	1	3	null	null	null	null	1	null	null	null
3333	Orthilia secunda (L.) House	ERICACEAE	1	2	1	1	1	1	1	1	2	1	null	1	1	2	1	2	null	null	1	null	1	1	null	1	1	1	1	1	1	3	null	null	null	null	1	null	null	null
3335	Dioscorea communis (L.) Caddick & Wilkin	DIOSCOREACEAE	1	1	2	1	1	1	1	1	2	2	null	1	1	3	1	2	1	null	1	null	1	1	null	1	1	2	1	1	2	2	null	null	null	null	1	null	null	null
3336	Dioscorea communis (L.) Caddick & Wilkin	DIOSCOREACEAE	1	1	2	1	1	1	1	1	2	2	null	1	1	1	1	2	1	null	1	null	1	1	null	1	1	2	1	1	2	2	null	null	null	null	1	null	null	null
3337	Spartina maritima (Curtis) Fernald	POACEAE	1	null	1	1	1	null	1	1	2	1	null	1	1	1	1	1	1	null	1	null	null	2	1	null	null	2	1	1	1	null	3	1	1	null	1	null	null	null
3338	Glyceria fluitans (L.) R. Br.	POACEAE	1	null	1	1	1	null	1	1	2	1	null	1	1	1	1	1	1	null	1	null	null	2	1	null	null	2	1	1	1	null	2	1	2	null	1	null	null	null
3343	Paspalum distichum L.	POACEAE	1	1	1	1	1	null	1	1	2	1	null	1	1	1	1	1	1	null	1	null	null	2	1	null	null	2	1	1	1	null	3	1	1	null	1	null	null	null
3344	Paspalum dilatatum Poir.	POACEAE	1	1	1	1	1	null	1	1	2	1	null	1	1	1	1	1	1	null	1	null	null	2	1	null	null	2	1	1	1	null	2	1	1	null	1	null	null	null
3345	Papaver dubium L. subsp. dubium	PAPAVERACEAE	1	1	1	1	null	null	1	1	1	1	1	1	1	3	2	2	null	null	1	null	1	1	null	1	1	1	1	1	1	1	null	null	null	null	1	null	null	null
3346	Papaver hybridum L.	PAPAVERACEAE	1	1	1	1	1	null	1	1	1	1	1	1	1	3	2	2	null	null	1	null	1	1	null	1	1	1	1	1	1	1	null	null	null	null	1	null	null	null
3347	Papaver argemone L. subsp. argemone	PAPAVERACEAE	1	1	1	1	1	null	1	1	1	1	1	1	1	3	2	2	null	null	1	null	1	1	null	1	1	1	1	1	1	1	null	null	null	null	1	null	null	null
3348	Papaver apulum Ten.	PAPAVERACEAE	1	1	1	1	1	null	1	1	1	1	1	1	1	3	2	2	null	null	1	null	1	1	null	1	1	1	1	1	1	1	null	null	null	null	1	null	null	null
3349	Panicum dichotomiflorum Michx.	POACEAE	1	1	1	1	1	null	1	1	2	1	null	1	1	1	1	1	1	null	1	null	null	2	1	null	null	2	1	1	1	null	2	1	1	null	1	null	null	null
3350	Parnassia palustris L. subsp. palustris	CELASTRACEAE	1	1	1	1	1	2	1	1	2	2	null	1	1	2	1	2	null	null	1	null	1	1	null	1	1	1	1	1	1	3	null	null	null	null	1	null	null	null
3352	Petasites albus (L.) Gaertn.	ASTERACEAE	1	1	1	1	1	1	1	1	2	2	null	1	1	2	1	2	null	null	2	1	1	1	null	2	1	2	1	1	1	3	null	null	null	null	1	null	null	2
3353	Petasites paradoxus (Retz.) Baumg.	ASTERACEAE	1	1	1	1	1	1	1	1	2	2	null	1	1	3	1	2	null	null	2	1	1	1	null	2	1	2	1	1	1	3	null	null	null	null	1	null	null	2
3354	Phalaris coerulescens Desf.	POACEAE	1	1	1	1	1	null	1	1	2	1	null	1	1	1	1	1	1	null	1	null	null	2	1	null	null	2	1	1	1	null	1	1	1	null	1	null	null	null
3355	Phalaris canariensis L.	POACEAE	1	1	1	1	1	null	1	1	2	1	null	1	1	1	1	1	1	null	1	null	null	2	1	null	null	2	1	1	1	null	1	1	1	null	1	null	null	null
3356	Phalaris brachystachys Link	POACEAE	1	1	1	1	1	null	1	1	2	1	null	1	1	1	1	1	1	null	1	null	null	2	1	null	null	2	1	1	1	null	1	1	1	null	1	null	null	null
3357	Phalaris paradoxa L.	POACEAE	1	1	1	1	1	null	1	1	2	1	null	1	1	1	1	1	1	null	1	null	null	2	1	null	null	2	1	1	1	null	1	2	1	null	1	null	null	null
3358	Phleum phleoides (L.) H. Karst.	POACEAE	1	null	1	1	1	null	1	1	2	1	null	1	1	1	1	1	1	null	1	null	null	2	1	null	null	2	1	1	1	null	1	1	1	null	1	null	null	null
3359	Phleum nodosum L.	POACEAE	1	null	1	1	1	null	1	1	2	1	null	1	1	1	1	1	1	null	1	null	null	2	1	null	null	2	1	1	1	null	1	2	1	null	1	null	null	null
3360	Phleum hirsutum Honck. subsp. hirsutum	POACEAE	1	null	1	1	1	null	1	1	2	1	null	1	1	1	1	1	1	null	1	null	null	2	1	null	null	2	1	1	1	null	1	1	1	null	1	null	null	null
3361	Phleum arenarium L. subsp. caesium H. Scholz	POACEAE	1	null	1	1	1	null	1	1	2	1	null	1	1	1	1	1	1	null	1	null	null	2	1	null	null	2	1	1	1	null	1	1	1	null	1	null	null	null
3362	Phleum subulatum (Savi) Asch. & Graebn. subsp. subulatum	POACEAE	1	null	1	1	1	null	1	1	2	1	null	1	1	1	1	1	1	null	1	null	null	2	1	null	null	2	1	1	1	null	1	1	1	null	1	null	null	null
3363	Prospero autumnalis (L.) Speta subsp. autumnalis	ASPARAGACEAE	1	1	1	1	1	2	1	1	2	1	null	1	1	3	1	1	null	null	1	null	1	1	null	1	1	2	1	1	1	2	null	null	null	null	1	null	null	null
3364	Pseudofumaria alba (Mill.) Lid�n subsp. alba	PAPAVERACEAE	1	1	1	1	2	null	1	1	1	1	1	1	1	3	1	2	null	null	1	null	2	1	null	1	2	1	1	1	1	null	null	null	null	null	null	null	2	null
3365	Poa angustifolia L.	POACEAE	1	1	1	1	1	null	1	1	2	1	null	1	1	1	1	1	1	null	1	null	null	2	1	null	null	2	1	1	1	null	2	1	2	null	1	null	null	null
3366	Poa palustris L. subsp. palustris	POACEAE	1	1	1	1	1	null	1	1	2	1	null	1	1	1	1	1	1	null	1	null	null	2	1	null	null	2	1	1	1	null	2	1	2	null	1	null	null	null
3367	Plantago major L. subsp. pleiosperma Pilg.	PLANTAGINACEAE	1	1	1	1	1	2	1	1	2	1	null	1	1	2	1	2	null	null	1	null	1	1	null	2	1	1	1	1	1	1	null	null	null	null	1	null	null	null
3368	Plantago major L. subsp. pleiosperma Pilg.	PLANTAGINACEAE	1	1	1	1	1	2	1	1	2	1	null	1	1	2	1	2	null	null	1	null	1	2	null	2	1	1	1	1	1	1	null	null	null	null	1	null	null	null
3371	Plantago arenaria Waldst. & Kit.	PLANTAGINACEAE	1	1	1	1	1	2	1	2	2	1	null	1	1	2	1	1	null	null	1	null	1	1	null	2	1	1	1	1	1	1	null	null	null	null	1	null	null	null
3372	Puccinellia distans (Jacq.) Parl. subsp. distans	POACEAE	1	1	1	1	1	null	1	1	2	1	null	1	1	1	1	1	1	null	1	null	null	2	1	null	null	2	1	1	1	null	2	1	2	null	1	null	null	null
3373	Puccinellia fasciculata (Torr.) E.P. Bicknell subsp. fasciculata	POACEAE	1	1	1	1	1	null	1	1	2	1	null	1	1	1	1	1	1	null	1	null	null	2	1	null	null	2	1	1	1	null	2	1	2	null	1	null	null	null
3374	Pulicaria vulgaris Gaertn.	ASTERACEAE	1	null	1	1	1	2	1	1	2	null	null	1	1	3	1	1	null	null	2	1	1	1	null	2	1	2	1	1	1	3	null	null	null	null	1	null	null	1
3375	Raphanus raphanistrum L. subsp. landra (DC.) Bonnier & Layens	BRASSICACEAE	1	1	1	1	null	null	1	1	1	1	1	1	1	3	1	2	null	null	1	null	1	1	null	1	1	1	1	1	1	1	null	null	null	null	null	2	1	null
3376	Scutellaria hastifolia L.	LAMIACEAE	1	1	1	1	1	1	1	2	2	2	null	1	1	4	1	2	null	null	1	null	2	1	null	2	1	1	1	1	1	3	null	null	null	null	1	null	null	null
3377	Rubus idaeus L. subsp. idaeus	ROSACEAE	1	1	null	1	2	1	2	1	1	1	1	1	1	2	1	2	1	null	1	null	1	1	null	1	1	1	1	1	2	3	null	null	null	null	1	2	1	null
3378	Rubus phoenicolasius Maxim.	ROSACEAE	1	1	1	1	2	1	2	1	1	1	2	1	1	2	1	2	1	null	1	null	1	1	null	1	1	1	1	1	2	3	null	null	null	null	1	null	1	null
3379	Rubus ulmifolius Schott	ROSACEAE	1	1	1	1	2	1	2	1	1	1	3	1	1	3	1	2	2	null	1	null	1	1	null	1	1	1	1	1	2	3	null	null	null	null	1	null	null	null
3380	Rubus trifoliatus Posp. (Sect. Discolores)		1	1	1	1	2	1	2	1	1	1	2	1	1	3	1	2	2	null	1	null	1	1	null	1	1	1	1	1	2	3	null	null	null	null	1	null	null	null
3382	Rubus canescens DC.	ROSACEAE	1	1	1	1	2	1	2	1	1	1	2	1	1	2	1	2	2	null	1	null	1	1	null	1	1	1	1	1	2	3	null	null	null	null	1	null	null	null
3383	Rubus caesius L.	ROSACEAE	1	1	1	1	2	2	2	1	1	1	2	1	1	2	1	2	2	null	1	null	1	1	null	1	1	1	1	1	2	3	null	null	null	null	1	null	null	null
3384	Rubus hirtus Waldst. & Kit.	ROSACEAE	1	1	1	1	2	1	2	1	1	1	3	1	1	2	1	2	2	null	1	null	1	1	null	1	1	1	1	1	2	3	null	null	null	null	1	null	null	null
3385	Ruscus hypoglossum L.	ASPARAGACEAE	1	2	1	null	1	2	1	1	2	1	null	1	1	1	1	null	1	null	1	null	1	1	null	1	1	2	1	1	2	2	null	null	null	null	1	null	null	null
3386	Aira elegantissima Schur subsp. elegantissima	POACEAE	1	1	1	1	1	null	1	1	2	1	null	1	1	1	1	1	1	null	1	null	null	2	1	null	null	2	1	1	1	null	2	2	2	null	1	null	null	null
3387	Salix triandra L. subsp. amygdalina (L.) Sch�bl. & G. Martens	SALICACEAE	1	1	1	1	1	1	1	1	2	1	null	1	1	null	1	2	null	null	1	null	null	2	null	null	null	2	1	1	1	null	null	null	null	null	1	null	null	null
3388	Salvia verbenaca L.	LAMIACEAE	1	1	1	1	1	1	1	2	2	null	null	1	1	4	1	2	null	null	1	null	2	1	null	2	1	1	1	1	1	3	null	null	null	null	null	null	null	null
3389	Salvia sclarea L.	LAMIACEAE	1	1	1	1	1	1	1	2	2	2	null	1	1	3	1	2	null	null	1	null	2	1	null	2	1	1	1	1	1	3	null	null	null	null	1	null	null	null
3391	Satureja hortensis L.	LAMIACEAE	1	1	1	1	1	2	1	2	2	1	null	1	1	3	1	1	null	null	1	null	2	1	null	2	1	1	1	1	1	3	null	null	null	null	1	null	null	null
3392	Sporobolus indicus (L.) R. Br.	POACEAE	1	1	1	1	1	null	1	1	2	1	null	1	1	1	1	1	1	null	1	null	null	2	1	null	null	2	1	1	1	null	2	1	1	null	1	null	null	null
3393	Sporobolus neglectus Nash	POACEAE	1	1	1	1	1	null	1	1	2	1	null	1	1	1	1	1	1	null	1	null	null	2	1	null	null	2	1	1	1	null	2	1	1	null	1	null	null	null
3394	Stachys maritima Gouan	LAMIACEAE	1	1	1	1	1	1	1	2	2	1	null	1	1	3	1	2	null	null	1	null	2	1	null	2	1	1	1	1	1	3	null	null	null	null	1	null	null	null
3395	Stachys subcrenata Vis. subsp. fragilis (Vis.) Poldini	LAMIACEAE	1	1	1	1	1	2	1	2	2	1	null	1	1	3	1	1	null	null	1	null	2	1	null	2	1	1	1	1	1	3	null	null	null	null	1	null	null	null
3397	Paulownia tomentosa (Thunb.) Steud.	PAULOWNIACEAE	1	1	1	1	1	2	1	2	2	2	null	1	1	3	1	2	null	null	1	null	2	1	null	2	1	1	1	1	1	3	null	null	null	null	1	null	null	null
3398	Stipa eriocaulis Borb�s subsp. austriaca (Beck) Moraldo & Ricceri	POACEAE	1	1	1	1	1	null	1	1	2	1	null	1	1	1	1	1	1	null	1	null	null	2	1	null	null	2	1	1	1	null	2	2	1	null	1	null	null	null
3399	Stipa eriocaulis Borb�s subsp. eriocaulis	POACEAE	1	1	1	1	1	null	1	1	2	1	null	1	1	1	1	1	1	null	1	null	null	2	1	null	null	2	1	1	1	null	2	2	1	null	1	null	null	null
3400	Succisella inflexa (Kluk) Beck	CAPRIFOLIACEAE	1	1	1	1	1	null	1	2	2	1	null	1	1	3	1	null	null	null	2	1	null	1	null	2	1	1	1	1	1	1	null	null	null	null	1	null	null	null
3401	Tanacetum parthenium (L.) Sch.Bip.	ASTERACEAE	1	1	1	1	null	1	1	1	1	1	1	1	1	2	1	2	null	null	2	1	1	1	null	2	1	2	1	1	1	3	null	null	null	null	null	null	null	1
3402	Senecio scopolii Hoppe & Hornsch. subsp. scopolii	ASTERACEAE	1	1	1	1	1	null	1	1	2	1	null	1	1	3	1	2	null	null	2	1	1	1	null	2	1	2	1	1	1	3	null	null	null	null	1	null	null	1
3404	Senecio viscosus L.	ASTERACEAE	1	1	1	1	1	null	1	1	1	1	1	1	1	3	1	2	null	null	2	1	1	1	null	2	1	2	1	1	1	3	null	null	null	null	2	2	null	1
3405	Setaria italica (L.) P. Beauv. subsp. italica	POACEAE	1	1	1	1	1	null	1	1	2	1	null	1	1	1	1	1	1	null	1	null	null	2	1	null	null	2	1	1	1	null	1	2	1	null	1	null	null	null
3406	Setaria viridis (L.) P. Beauv. subsp. viridis	POACEAE	1	1	1	1	1	null	1	1	2	1	null	1	1	1	1	1	1	null	1	null	null	2	1	null	null	2	1	1	1	null	1	2	1	null	1	null	null	null
3407	Sicyos angulatus L.	CUCURBITACEAE	1	1	2	1	1	null	1	1	2	2	null	1	1	3	1	2	1	null	1	null	1	1	null	2	1	1	1	1	2	3	null	null	null	null	2	null	null	null
3410	Scleranthus annuus L.	CARYOPHYLLACEAE	1	1	1	null	1	2	1	2	2	1	null	1	1	null	1	1	null	null	1	null	null	2	null	null	1	1	1	1	1	null	null	null	null	null	1	null	null	null
3411	Scleranthus polycarpos L.	CARYOPHYLLACEAE	1	1	1	null	1	2	1	2	2	1	null	1	1	null	1	1	null	null	1	null	null	2	null	null	1	1	1	1	1	null	null	null	null	null	1	null	null	null
3412	Eudianthe coeli-rosa (L.) Endl.	CARYOPHYLLACEAE	1	1	1	null	1	2	1	2	2	1	null	1	1	3	1	1	null	null	1	null	1	1	null	1	1	1	1	1	1	3	null	null	null	null	1	null	null	null
3413	Silene saxifraga L.	CARYOPHYLLACEAE	1	1	1	null	1	2	1	2	2	1	null	1	1	2	1	1	null	null	1	null	1	1	null	1	1	1	1	1	1	3	null	null	null	null	1	null	null	null
3414	Silene gallica L.	CARYOPHYLLACEAE	1	1	1	1	1	2	1	2	2	1	null	1	1	3	1	null	null	null	1	null	1	1	null	1	1	1	1	1	1	3	null	null	null	null	1	null	null	null
3415	Silene noctiflora L.	CARYOPHYLLACEAE	1	1	1	1	1	2	1	2	2	1	null	1	1	3	1	null	null	null	1	null	1	1	null	1	1	1	1	1	1	3	null	null	null	null	1	null	null	null
3417	Tamarix gallica L.	TAMARICACEAE	1	2	1	2	1	2	1	1	2	1	null	1	1	3	1	1	null	null	1	null	1	1	null	1	1	1	1	1	1	3	null	null	null	2	1	null	null	null
3421	Viburnum tinus L. subsp. tinus	ADOXACEAE	1	2	1	1	1	2	1	2	2	1	null	1	1	2	1	2	2	null	1	null	1	1	null	2	1	1	1	null	2	3	null	null	null	null	1	null	null	null
3422	Sambucus nigra L.	ADOXACEAE	1	1	1	1	2	1	1	2	1	1	1	1	1	2	1	2	2	null	1	null	1	1	null	2	1	1	1	null	2	3	null	null	null	null	1	2	1	null
3425	Viburnum opulus L.	ADOXACEAE	1	1	1	1	1	1	1	2	2	2	null	1	1	2	1	2	1	null	1	null	1	1	null	2	1	1	1	1	2	3	null	null	null	null	2	null	null	null
3426	Symphoricarpos albus (L.) S.F. Blake	CAPRIFOLIACEAE	1	1	1	1	1	2	1	2	2	1	null	1	1	3	1	2	1	null	1	null	1	1	null	2	1	1	1	1	2	3	null	null	null	null	1	null	null	null
3428	Sambucus ebulus L.	ADOXACEAE	1	1	1	1	2	1	1	2	1	null	1	1	1	3	1	2	2	null	1	null	1	1	null	2	1	1	1	1	2	3	null	null	null	null	1	2	1	null
3430	Cotinus coggygria Scop.	ANACARDIACEAE	1	1	1	1	1	2	1	1	2	1	null	1	1	2	1	2	1	null	1	null	1	1	null	1	1	1	1	1	1	null	null	null	null	null	1	null	null	null
3433	Rhus coriaria L.	ANACARDIACEAE	1	1	1	1	2	1	1	1	1	null	1	1	1	2	1	2	1	null	1	null	1	1	null	1	1	1	1	1	1	null	null	null	null	null	1	2	1	null
3436	Pistacia terebinthus L. subsp. terebinthus	ANACARDIACEAE	1	2	1	1	2	2	1	1	1	null	1	1	1	null	1	2	1	null	1	null	null	2	null	null	1	1	1	1	1	3	null	null	null	null	1	2	1	null
3437	Pistacia terebinthus L. subsp. terebinthus	ANACARDIACEAE	1	1	1	1	2	2	1	1	1	null	1	1	1	null	1	2	1	null	1	null	null	2	null	null	1	1	1	1	1	3	null	null	null	null	1	2	1	null
3440	Urospermum picroides (L.) Scop. ex F.W. Schmidt	ASTERACEAE	1	1	1	1	1	null	1	1	2	null	null	1	1	3	null	1	null	null	2	2	2	1	null	2	1	2	1	1	1	null	null	null	null	null	1	null	null	null
3441	Trisetaria flavescens (L.) Baumg. subsp. flavescens	POACEAE	1	1	1	1	1	null	1	1	2	1	null	1	1	1	1	1	1	null	1	null	null	2	1	null	null	2	1	1	1	null	2	2	2	null	1	null	null	null
3442	Tripleurospermum inodorum (L.) Sch.Bip.	ASTERACEAE	1	null	1	1	null	null	1	1	1	1	1	1	1	2	1	null	null	null	2	1	1	1	null	2	1	2	1	1	1	3	null	null	null	null	null	null	null	1
3444	Cornus sanguinea L. subsp. hungarica (K�rp�ti) So�	CORNACEAE	1	1	1	1	1	2	1	2	2	1	null	1	1	2	1	2	2	null	1	null	1	1	null	1	1	1	1	1	2	1	null	null	null	null	1	null	null	null
3445	Cornus mas L.	CORNACEAE	1	1	1	1	1	2	1	2	2	1	null	1	1	3	1	2	1	null	1	null	1	1	null	1	1	1	1	1	2	1	null	null	null	null	1	null	null	null
3447	Paliurus spina-christi Mill.	RHAMNACEAE	1	1	1	1	1	2	2	1	2	1	null	1	1	3	1	2	null	null	1	null	1	1	null	1	1	1	1	1	1	3	null	null	null	null	1	null	null	null
3449	Rhamnus cathartica L.	RHAMNACEAE	1	1	1	1	1	1	2	1	2	1	null	1	1	null	1	2	2	null	1	null	1	1	null	2	1	1	1	1	2	1	null	null	null	null	1	null	null	null
3452	Betula nana L. subsp. nana	BETULACEAE	1	1	1	1	1	1	1	1	2	1	null	1	1	null	1	2	null	null	1	null	null	2	null	null	1	2	1	1	1	null	null	null	null	null	1	null	null	null
3453	Betula pendula Roth	BETULACEAE	1	1	1	1	1	1	1	1	2	null	null	1	1	null	1	2	null	null	1	null	null	2	null	null	1	2	1	1	1	null	null	null	null	null	1	null	null	null
3454	Betula pubescens Ehrh.	BETULACEAE	1	1	1	1	1	1	1	1	2	2	null	1	1	null	1	2	null	null	1	null	null	2	null	null	1	2	1	1	1	null	null	null	null	null	1	null	null	null
3455	Betula etnensis Raf.	BETULACEAE	1	1	1	1	1	1	1	1	2	2	null	1	1	null	1	2	null	null	1	null	null	2	null	null	1	2	1	1	1	null	null	null	null	null	1	null	null	null
3458	Alnus glutinosa (L.) Gaertn.	BETULACEAE	1	1	1	1	1	1	1	1	2	1	null	1	1	null	1	2	null	null	1	null	null	2	null	null	1	2	1	1	1	null	null	null	null	null	1	null	null	null
3459	Alnus cordata (Loisel.) Loisel.	BETULACEAE	1	1	1	1	1	1	1	1	2	2	null	1	1	null	1	2	null	null	1	null	null	2	null	null	1	2	1	1	1	null	null	null	null	null	1	null	null	null
3462	Alnus viridis (Chaix) DC. subsp. viridis	BETULACEAE	1	1	1	1	1	1	1	1	2	1	null	1	1	null	1	2	null	null	1	null	null	2	null	null	1	2	1	1	1	null	null	null	null	null	1	null	null	null
3463	Ceratonia siliqua L.	FABACEAE	1	2	1	1	2	null	1	1	1	null	1	1	1	null	1	2	null	null	1	null	2	2	null	null	null	1	1	1	1	3	null	null	null	null	1	1	1	null
3464	Teucrium montanum L.	LAMIACEAE	1	null	1	1	1	2	1	2	2	1	null	1	1	2	1	1	null	null	1	null	2	1	null	2	1	1	1	1	1	3	null	null	null	null	1	null	null	null
3466	Frangula alnus Mill. subsp. alnus	RHAMNACEAE	1	1	1	1	1	2	1	1	2	1	null	1	1	3	1	2	2	null	1	null	1	1	null	2	1	1	1	1	2	3	null	null	null	null	1	null	null	null
3467	Frangula rupestris (Scop.) Schur	RHAMNACEAE	1	1	1	1	1	1	1	1	2	1	null	1	1	3	1	2	2	null	1	null	1	1	null	2	1	1	1	1	2	3	null	null	null	null	1	null	null	null
3469	Euonymus europaeus L.	CELASTRACEAE	1	1	1	1	1	1	1	2	2	1	null	1	1	null	1	2	null	null	1	null	1	1	null	1	1	1	1	1	1	1	null	null	null	null	1	null	null	null
3470	Euonymus verrucosus Scop.	CELASTRACEAE	1	1	1	1	1	1	1	2	2	1	null	1	1	null	1	2	null	null	1	null	1	1	null	1	1	1	1	1	1	1	null	null	null	null	1	null	null	null
3475	Staphylea pinnata L.	STAPHYLEACEAE	1	1	1	1	2	1	1	2	1	null	1	1	1	2	1	2	null	null	1	null	1	1	null	1	1	1	1	1	1	3	null	null	null	null	1	2	1	null
3476	Alnus incana (L.) Moench	BETULACEAE	1	1	1	1	1	1	1	1	2	1	null	1	1	null	1	2	null	null	1	null	null	2	null	null	1	2	1	1	1	null	null	null	null	null	1	null	null	null
3478	Ailanthus altissima (Mill.) Swingle	SIMAROUBACEAE	1	1	1	1	2	2	1	1	1	1	1	1	1	1	1	2	null	null	1	null	1	1	null	1	1	1	1	1	1	3	null	null	null	null	1	2	1	null
3482	Tilia cordata Mill.	MALVACEAE	1	1	1	1	1	1	1	1	2	2	null	1	1	3	1	2	1	null	1	null	1	1	null	1	1	1	1	1	1	3	null	null	null	null	1	null	null	null
3483	Tilia platyphyllos Scop. s.l.	MALVACEAE	1	1	1	1	1	1	1	1	2	2	null	1	1	3	1	2	1	null	1	null	1	1	null	1	1	1	1	1	1	3	null	null	null	null	1	null	null	null
3485	Vitex agnus-castus L.	LAMIACEAE	1	1	1	1	2	2	1	2	1	null	3	1	1	2	1	2	null	null	1	null	2	1	null	2	1	1	1	1	2	3	null	null	null	null	1	null	null	null
3487	Rhamnus lycioides L. subsp. oleoides (L.) Jahand. & Maire	RHAMNACEAE	1	2	1	1	1	1	2	1	2	1	null	1	1	null	1	2	2	null	1	null	1	1	null	2	1	1	1	1	2	3	null	null	null	null	1	null	null	null
3490	Laurus nobilis L.	LAURACEAE	1	2	1	1	1	2	1	1	2	1	null	1	1	3	1	2	2	null	1	null	1	1	null	1	1	2	1	1	2	1	null	null	null	null	1	null	null	null
3493	Ligustrum vulgare L.	OLEACEAE	1	2	1	1	1	2	1	2	2	1	null	1	1	2	1	2	2	null	1	null	1	1	null	2	1	1	1	1	2	1	null	null	null	null	1	null	null	null
3497	Forsythia x intermedia Zab.	OLEACEAE	1	1	1	1	1	1	1	2	2	1	null	1	1	3	1	2	2	null	1	null	1	1	null	2	1	1	1	1	1	1	null	null	null	null	1	null	null	null
3498	Syringa vulgaris L.	OLEACEAE	1	1	1	1	1	2	1	2	2	2	null	1	1	3	1	2	2	null	1	null	1	1	null	2	1	1	1	1	1	1	null	null	null	null	1	null	null	null
3499	Ligustrum vulgare L.	OLEACEAE	1	1	1	1	1	2	1	2	2	1	null	1	1	2	1	2	2	null	1	null	1	1	null	2	1	1	1	1	2	1	null	null	null	null	1	null	null	null
3500	Olea europaea L.	OLEACEAE	1	2	1	1	1	2	1	2	2	1	null	1	1	2	1	2	2	null	1	null	1	1	null	2	1	1	1	1	2	1	null	null	null	null	1	null	null	null
3501	Phillyrea latifolia L.	OLEACEAE	1	2	1	1	1	1	1	2	2	1	null	1	1	2	1	2	2	null	1	null	1	1	null	2	1	1	1	1	2	1	null	null	null	null	1	null	null	null
3502	Phillyrea angustifolia L.	OLEACEAE	1	2	1	1	1	null	1	2	2	1	null	1	1	2	1	2	2	null	1	null	1	1	null	2	1	1	1	1	2	1	null	null	null	null	1	null	null	null
3504	Myrtus communis L. subsp. communis	MYRTACEAE	1	2	1	1	1	2	1	2	2	1	null	1	1	2	1	null	2	null	1	null	1	1	null	1	1	1	1	1	2	3	null	null	null	null	1	null	null	null
3507	Rhamnus alaternus L. subsp. alaternus	RHAMNACEAE	1	2	1	1	1	1	1	1	2	1	null	1	1	3	1	2	2	null	1	null	1	1	null	2	1	1	1	1	2	3	null	null	null	null	1	null	null	null
3509	Rhamnus pumila Turra	RHAMNACEAE	1	1	1	1	1	1	1	1	2	1	null	1	1	1	1	2	2	null	1	null	1	1	null	2	1	1	1	1	2	1	null	null	null	null	1	null	null	null
3510	Rhamnus glaucophylla Sommier	RHAMNACEAE	1	1	1	1	1	2	1	1	2	1	null	1	1	1	1	2	null	null	1	null	1	1	null	2	1	1	1	1	2	1	null	null	null	null	1	null	null	null
3512	Rhamnus alpina L. subsp. fallax (Boiss.) Maire & Petitm.	RHAMNACEAE	1	1	1	1	1	1	1	1	2	1	null	1	1	1	1	2	2	null	1	null	1	1	null	2	1	1	1	1	2	1	null	null	null	null	1	null	null	null
3515	Rhamnus saxatilis Jacq. subsp. saxatilis	RHAMNACEAE	1	1	1	1	1	1	2	1	2	1	null	1	1	null	1	2	2	null	1	null	1	1	null	2	1	1	1	1	2	1	null	null	null	null	1	null	null	null
3518	Trachomitum venetum (L.) Woodson subsp. venetum	APOCYNACEAE	1	2	1	1	1	2	1	2	2	1	null	1	1	3	1	null	null	null	1	null	1	1	null	2	1	1	1	1	1	3	null	null	null	null	1	null	null	null
3520	Nerium oleander L. subsp. oleander	APOCYNACEAE	1	2	1	1	1	2	1	2	2	1	null	1	1	3	1	2	null	null	1	null	1	1	null	2	1	1	1	1	1	3	null	null	null	null	1	null	null	null
3523	Utricularia minor L.	LENTIBULARIACEAE	1	1	1	1	null	null	1	1	1	1	null	1	1	3	1	null	null	null	1	null	2	1	null	2	2	1	2	1	1	3	null	null	null	null	1	null	null	null
3524	Utricularia vulgaris L.	LENTIBULARIACEAE	1	1	1	1	null	null	1	1	1	1	null	1	1	3	1	null	null	null	1	null	2	1	null	2	2	1	2	1	1	3	null	null	null	null	1	null	null	null
3525	Utricularia australis R. Br.	LENTIBULARIACEAE	1	1	1	1	null	null	1	1	1	1	null	1	1	3	1	null	null	null	1	null	2	1	null	2	2	1	2	1	1	3	null	null	null	null	1	null	null	null
3529	Sorbaria sorbifolia (L.) A. Braun	ROSACEAE	1	1	1	1	2	1	1	1	1	null	1	1	1	2	1	2	1	null	1	null	1	1	null	1	1	1	1	1	1	3	null	null	null	null	1	2	1	null
3532	Crataegus germanica (L.) Kuntze	ROSACEAE	1	1	1	1	1	1	1	1	2	1	null	1	1	2	1	2	1	null	1	null	1	1	null	1	1	1	1	1	2	3	null	null	null	null	1	null	null	null
3536	Myricaria germanica (L.) Desv.	TAMARICACEAE	1	2	1	2	1	2	1	1	2	1	null	1	1	3	1	1	null	null	1	null	1	1	null	1	1	1	1	1	1	3	null	null	null	2	1	null	null	null
3540	Ulmus pumila L.	ULMACEAE	1	1	1	1	1	1	1	1	2	1	null	1	1	null	1	2	null	null	1	null	null	2	null	null	null	1	1	1	1	null	null	null	null	null	1	null	null	null
3541	Salix cinerea L.	SALICACEAE	1	1	1	1	1	null	1	1	2	1	null	1	1	null	1	2	null	null	1	null	null	2	null	null	null	2	1	1	1	null	null	null	null	null	1	null	null	null
3546	Quercus pubescens Willd. subsp. pubescens	FAGACEAE	1	1	1	1	1	1	1	1	2	1	null	1	1	null	1	2	null	null	null	null	null	2	null	null	null	1	1	1	1	null	null	null	null	null	2	null	null	null
3550	Liriodendron tulipifera L.	MAGNOLIACEAE	1	1	1	1	1	2	1	1	2	2	null	1	1	2	1	2	null	null	1	null	1	1	null	1	1	2	1	1	1	2	null	null	null	null	2	null	null	null
3551	Magnolia grandiflora L.	MAGNOLIACEAE	1	2	1	1	1	2	1	1	2	1	null	1	1	2	1	2	null	null	1	null	1	1	null	1	1	2	1	1	1	2	null	null	null	null	1	null	null	null
3553	Cupressus macrocarpa Hartw. ex Godron	CUPRESSACEAE	1	2	1	2	1	2	1	null	2	1	null	1	1	null	1	1	null	null	1	null	null	2	null	1	null	2	1	1	1	null	null	null	null	2	1	null	null	null
3554	Vulpia fasciculata (Forssk.) Fritsch	POACEAE	1	1	1	1	1	null	1	1	2	1	null	1	1	1	1	1	1	null	1	null	null	2	1	null	null	2	1	1	1	null	1	2	2	null	1	null	null	null
3555	Vulpia bromoides (L.) Gray	POACEAE	1	1	1	1	1	null	1	1	2	1	null	1	1	1	1	1	1	null	1	null	null	2	1	null	null	2	1	1	1	null	1	2	2	null	1	null	null	null
3556	Veronica hederifolia L. subsp. triloba (Opiz) ?elak.	PLANTAGINACEAE	1	1	1	1	1	1	1	2	2	2	null	1	1	4	1	2	null	null	1	null	2	1	null	2	1	1	1	1	1	1	null	null	null	null	2	null	null	null
3557	Veronica urticifolia Jacq.	PLANTAGINACEAE	1	1	1	1	1	1	1	2	2	null	null	1	1	3	1	1	null	null	1	null	2	1	null	2	1	1	1	1	1	1	null	null	null	null	1	null	null	null
3559	Pittosporum tobira (Thunb.) W.T. Aiton	PITTOSPORACEAE	1	2	1	1	1	2	1	1	2	1	null	1	1	2	1	2	1	null	1	null	1	1	null	1	1	1	1	1	1	3	null	null	null	null	1	null	null	null
3563	Typha shuttleworthii W.D.J. Koch & Sond.	TYPHACEAE	1	null	1	1	1	2	1	1	2	1	null	1	1	null	1	1	null	null	1	null	null	2	2	null	null	2	1	1	1	null	null	null	null	null	1	null	null	null
3564	Typha angustifolia L.	TYPHACEAE	1	null	1	1	1	2	1	1	2	1	null	1	1	null	1	1	null	null	1	null	null	2	2	null	null	2	1	1	1	null	null	null	null	null	1	null	null	null
3565	Typha laxmannii Lepech.	TYPHACEAE	1	null	1	1	1	2	1	1	2	1	null	1	1	null	1	1	null	null	1	null	null	2	2	null	null	2	1	1	1	null	null	null	null	null	1	null	null	null
3566	Typha latifolia L.	TYPHACEAE	1	null	1	1	1	2	1	1	2	1	null	1	1	null	1	1	null	null	1	null	null	2	2	null	null	2	1	1	1	null	null	null	null	null	1	null	null	null
3568	Cymodocea nodosa (Ucria) Asch.	CYMODOCEACEAE	1	null	1	1	1	2	1	1	2	1	null	1	1	null	1	1	null	null	1	null	null	2	null	null	1	1	2	1	1	null	null	null	null	null	1	null	null	null
3570	Zostera marina L.	ZOSTERACEAE	1	null	1	1	1	null	1	1	2	1	null	1	1	null	1	1	null	null	1	null	null	2	null	null	1	1	2	1	1	null	null	null	null	null	1	null	null	null
3571	Zostera noltii Hornem.	ZOSTERACEAE	1	null	1	1	1	null	1	1	2	1	null	1	1	null	1	1	null	null	1	null	null	2	null	null	1	1	2	1	1	null	null	null	null	null	1	null	null	null
3573	Posidonia oceanica (L.) Delile	POSIDONIACEAE	1	null	1	1	1	null	1	1	2	1	null	1	1	null	1	1	null	null	1	null	null	2	null	null	1	1	2	1	1	null	null	null	null	null	1	null	null	null
3575	Ruppia maritima L.	RUPPIACEAE	1	null	1	1	1	null	1	1	2	1	null	1	1	null	1	1	null	null	1	null	null	2	null	null	1	1	2	1	1	null	null	null	null	null	1	null	null	null
3576	Ruppia cirrhosa (Petagna) Grande	RUPPIACEAE	1	null	1	1	1	null	1	1	2	1	null	1	1	null	1	1	null	null	1	null	null	2	null	null	1	1	2	1	1	null	null	null	null	null	1	null	null	null
3586	Prunus avium L. subsp. avium	ROSACEAE	1	1	1	1	1	1	1	1	2	1	null	1	1	2	1	2	1	null	1	null	1	1	null	1	1	1	1	1	2	3	null	null	null	null	1	null	null	null
3588	Prunus cerasifera Ehrh.	ROSACEAE	1	1	1	1	1	1	1	1	2	1	null	1	1	2	1	2	1	null	1	null	1	1	null	1	1	1	1	1	2	3	null	null	null	null	1	null	null	null
3589	Cynoglossum officinale L.	BORAGINACEAE	1	1	1	1	1	2	1	1	2	1	null	1	1	3	1	2	null	null	1	null	1	1	null	2	1	1	1	1	1	3	null	null	null	null	1	null	null	null
3590	Nicandra physalodes (L.) Gaertn.	SOLANACEAE	1	1	1	1	1	1	1	1	2	1	null	1	1	4	1	2	null	null	1	null	1	1	null	2	1	1	1	1	2	3	null	null	null	null	null	null	null	null
3591	Digitalis laevigata Waldst. & Kit. subsp. laevigata	PLANTAGINACEAE	1	1	1	1	1	null	1	1	2	1	null	1	1	3	1	null	null	null	1	null	2	1	null	2	1	1	1	1	1	3	null	null	null	null	1	null	null	null
3592	Hyoscyamus niger L.	SOLANACEAE	1	1	1	1	1	1	1	1	2	1	null	1	1	3	1	1	null	null	1	null	1	1	null	2	1	1	1	1	1	3	null	null	null	null	null	null	null	null
3593	Verbascum phoeniceum L.	SCROPHULARIACEAE	1	1	1	1	1	null	1	1	2	1	null	1	1	3	1	1	null	null	1	null	1	1	null	2	1	1	1	1	1	3	null	null	null	null	1	null	null	null
3598	Crataegus laevigata (Poir.) DC.	ROSACEAE	1	1	1	1	1	1	2	1	1	1	null	1	1	2	1	2	1	null	1	null	1	1	null	1	1	1	1	1	2	3	null	null	null	null	2	null	null	null
3600	Colutea arborescens L.	FABACEAE	1	1	1	1	2	2	1	1	1	null	1	1	1	3	1	2	null	null	1	null	2	1	null	1	1	1	1	1	1	3	null	null	null	null	1	2	1	null
3602	Amorpha fruticosa L.	FABACEAE	1	1	1	1	2	2	1	1	1	1	1	1	1	3	1	2	null	null	1	null	2	1	null	1	1	1	1	1	1	3	null	null	null	null	1	2	1	null
3609	Diospyros kaki L.f.	EBENACEAE	1	1	1	1	1	2	1	1	2	1	null	1	1	1	1	2	1	null	1	null	1	1	null	2	1	1	1	null	2	1	null	null	null	null	1	null	null	null
3610	Diospyros lotus L.	EBENACEAE	1	1	1	1	1	2	1	1	2	1	null	1	1	1	1	2	1	null	1	null	1	1	null	2	1	1	1	null	2	1	null	null	null	null	1	null	null	null
3612	Viburnum lantana L.	ADOXACEAE	1	1	1	1	1	1	1	2	2	1	null	1	1	2	1	2	1	null	1	null	1	1	null	2	1	1	1	null	2	3	null	null	null	null	1	null	null	null
3617	Robinia pseudoacacia L.	FABACEAE	1	1	1	1	2	2	2	1	1	null	1	1	1	2	1	2	null	null	1	null	2	1	null	1	1	1	1	1	1	3	null	null	null	null	1	2	1	null
3618	Acer platanoides L.	SAPINDACEAE	1	1	1	1	1	1	1	2	1	2	3	1	1	3	1	2	null	null	1	null	1	1	null	1	1	1	1	1	1	3	null	null	null	null	2	null	null	null
3619	Laburnum alpinum (Mill.) Bercht. & J. Presl	FABACEAE	1	1	1	1	2	2	1	1	1	null	2	1	1	3	1	2	null	null	1	null	2	1	null	1	1	1	1	1	1	3	null	null	null	null	1	null	null	null
3622	Salix alba L.	SALICACEAE	1	1	1	1	1	1	1	1	2	1	null	1	1	null	1	2	null	null	1	null	null	2	null	null	null	2	1	1	1	null	null	null	null	null	1	null	null	null
3623	Salix appendiculata Vill.	SALICACEAE	1	1	1	1	1	null	1	1	2	1	null	1	1	null	1	2	null	null	1	null	null	2	null	null	null	2	1	1	1	null	null	null	null	null	1	null	null	null
3627	Populus alba L.	SALICACEAE	1	1	1	1	1	1	1	1	2	null	null	1	1	null	1	2	null	null	1	null	null	2	null	null	null	2	1	1	1	null	null	null	null	null	1	null	null	null
3630	Populus nigra L.	SALICACEAE	1	1	1	1	1	1	1	1	2	null	null	1	1	null	1	2	null	null	1	null	null	2	null	null	null	2	1	1	1	null	null	null	null	null	1	null	null	null
3636	Berberis vulgaris L. subsp. aetnensis (C. Presl) Rouy & Foucaud	BERBERIDACEAE	1	1	1	1	1	1	2	1	2	1	null	1	1	3	1	2	1	null	1	null	1	1	null	1	1	1	1	1	2	1	null	null	null	null	1	null	null	null
3637	Berberis vulgaris L. subsp. vulgaris	BERBERIDACEAE	1	1	1	1	1	1	2	1	2	1	null	1	1	3	1	2	1	null	1	null	1	1	null	1	1	1	1	1	2	1	null	null	null	null	1	null	null	null
3640	Populus alba L.	SALICACEAE	1	1	1	1	1	1	1	1	null	2	3	1	1	null	1	2	null	null	1	null	null	2	null	null	null	2	1	1	1	null	null	null	null	null	2	null	null	null
3644	Celtis australis L. subsp. australis	CANNABACEAE	1	1	1	1	1	1	1	1	2	1	null	1	1	null	1	2	1	null	1	null	null	2	null	null	null	null	1	1	2	null	null	null	null	null	1	null	null	null
3646	Celtis aetnensis Strobl	CANNABACEAE	1	1	1	1	1	1	1	1	2	1	null	1	1	null	1	2	null	null	1	null	null	2	null	null	null	null	1	1	1	null	null	null	null	null	1	null	null	null
3649	Pyrus spinosa Forssk.	ROSACEAE	1	1	1	1	1	2	1	1	2	1	null	1	1	2	1	2	1	null	1	null	1	1	null	1	1	1	1	1	2	3	null	null	null	null	1	null	null	null
3653	Verbena officinalis L.	VERBENACEAE	1	1	1	1	null	1	1	2	1	1	1	1	1	3	1	2	1	null	1	null	2	1	null	2	1	1	1	1	1	3	null	null	null	null	null	null	1	null
3654	Crocus weldenii Hoppe & F�rnr.	IRIDACEAE	1	1	1	1	1	2	1	1	2	1	null	1	1	2	1	1	null	null	1	null	1	1	null	2	1	2	1	1	1	2	null	null	null	null	1	null	null	null
3656	Veronica hederifolia L. subsp. hederifolia	PLANTAGINACEAE	1	1	1	1	1	1	1	1	2	2	null	1	1	4	1	2	null	null	1	null	2	1	null	2	1	1	1	1	1	1	null	null	null	null	1	null	null	null
3657	Veronica persica Poir.	PLANTAGINACEAE	1	1	1	1	1	1	1	1	2	2	null	1	1	4	1	null	null	null	1	null	2	1	null	2	1	1	1	1	1	1	null	null	null	null	1	null	null	null
3658	Veronica polita Fr.	PLANTAGINACEAE	1	1	1	1	1	1	1	1	2	2	null	1	1	4	1	2	null	null	1	null	2	1	null	2	1	1	1	1	1	1	null	null	null	null	1	null	null	null
3659	Veronica hederifolia L. subsp. lucorum (Klett & Richt.) Hartl.	PLANTAGINACEAE	1	1	1	1	1	1	1	1	2	2	null	1	1	4	1	2	null	null	1	null	2	1	null	2	1	1	1	1	1	1	null	null	null	null	null	null	null	null
3660	Veronica hederifolia L. subsp. triloba (Opiz) ?elak.	PLANTAGINACEAE	1	1	1	1	1	1	1	1	2	2	null	1	1	4	1	2	null	null	1	null	2	1	null	2	1	1	1	1	1	1	null	null	null	null	null	null	null	null
3662	Veronica peregrina L.	PLANTAGINACEAE	1	1	1	1	1	null	1	1	2	1	null	1	1	4	1	1	null	null	1	null	2	1	null	2	1	1	1	1	1	1	null	null	null	null	1	null	null	null
3676	Asplenium ceterach L. subsp. ceterach	ASPLENIACEAE	1	1	1	1	1	null	1	1	1	1	1	1	1	null	1	null	null	null	null	null	null	2	null	null	null	null	1	1	null	null	null	null	null	null	2	2	1	null
3686	Adiantum capillus-veneris L.	PTERIDACEAE	1	1	1	1	2	1	1	1	1	1	1	1	1	null	1	2	null	null	null	null	null	2	null	null	null	null	1	1	null	null	null	null	null	null	null	null	2	null
3697	Asplenium trichomanes L. subsp. quadrivalens D.E. Mey.	ASPLENIACEAE	1	null	1	1	2	null	1	1	1	1	1	1	1	null	1	2	null	null	null	null	null	2	null	null	null	null	1	1	null	null	null	null	null	null	null	2	1	null
3698	Polypodium vulgare L.	POLYPODIACEAE	1	null	1	1	null	null	1	1	1	1	1	1	1	null	1	2	null	null	null	null	null	2	null	null	null	null	1	1	null	null	null	null	null	null	2	2	1	null
3699	Asplenium ruta-muraria L. subsp. ruta-muraria	ASPLENIACEAE	1	null	1	1	2	1	1	1	1	1	1	1	1	null	1	2	null	null	null	null	null	2	null	null	null	null	1	1	null	null	null	null	null	null	2	2	2	null
3700	Asplenium adiantum-nigrum L. subsp. adiantum-nigrum	ASPLENIACEAE	1	null	1	1	2	null	1	1	1	1	1	1	1	null	1	2	null	null	null	null	null	2	null	null	null	null	1	1	null	null	null	null	null	null	null	2	2	null
3701	Asplenium scolopendrium L. subsp. scolopendrium	ASPLENIACEAE	1	2	1	1	1	2	1	1	2	1	null	1	1	null	1	2	null	null	null	null	null	2	null	null	null	null	1	1	null	null	null	null	null	null	1	null	null	null
3702	Pteridium aquilinum (L.) Kuhn subsp. aquilinum	DENNSTAEDTIACEAE	1	1	1	1	2	null	1	1	1	null	1	1	1	null	1	2	null	null	null	null	null	2	null	null	null	null	1	1	null	null	null	null	null	null	null	2	2	null
3704	Cystopteris fragilis (L.) Bernh.	WOODSIACEAE	1	1	1	1	2	1	1	1	1	null	1	1	1	null	1	2	null	null	null	null	null	2	null	null	null	null	1	1	null	null	null	null	null	null	null	2	2	null
3705	Polystichum aculeatum (L.) Roth	DRYOPTERIDACEAE	1	1	1	1	2	1	1	1	1	null	1	1	1	null	1	2	null	null	null	null	null	2	null	null	null	null	1	1	null	null	null	null	null	null	null	2	2	null
3706	Polystichum setiferum (Forssk.) Woyn.	DRYOPTERIDACEAE	1	1	1	1	2	null	1	1	1	null	1	1	1	null	1	2	null	null	null	null	null	2	null	null	null	null	1	1	null	null	null	null	null	null	null	2	2	null
3707	Dryopteris filix-mas (L.) Schott	DRYOPTERIDACEAE	1	1	1	1	2	1	1	1	1	null	1	1	1	null	1	2	null	null	null	null	null	2	null	null	null	null	1	1	null	null	null	null	null	null	null	2	2	null
3708	Dryopteris cambrensis (Fraser-Jenk.) J. Beitel & W.R. Buck subsp. insubrica (Oberh. & Tavel ex Fraser-Jenk.) Fraser-Jenk.	DRYOPTERIDACEAE	1	1	1	1	2	1	1	1	1	null	1	1	1	null	1	2	null	null	null	null	null	2	null	null	null	null	1	1	null	null	null	null	null	null	null	2	2	null
3709	Dryopteris cristata (L.) A. Gray	DRYOPTERIDACEAE	1	1	1	1	2	1	1	1	1	null	1	1	1	null	1	2	null	null	null	null	null	2	null	null	null	null	1	1	null	null	null	null	null	null	null	2	2	null
3711	Dryopteris dilatata (Hoffm.) A. Gray	DRYOPTERIDACEAE	1	1	1	1	2	1	1	1	1	null	1	1	1	null	1	2	null	null	null	null	null	2	null	null	null	null	1	1	null	null	null	null	null	null	null	2	2	null
3712	Gymnocarpium dryopteris (L.) Newman	WOODSIACEAE	1	1	1	1	2	1	1	1	1	null	1	1	1	null	1	2	null	null	null	null	null	2	null	null	null	null	1	1	null	null	null	null	null	null	null	2	2	null
3713	Gymnocarpium robertianum (Hoffm.) Newman	WOODSIACEAE	1	1	1	1	2	1	1	1	1	null	1	1	1	null	1	2	null	null	null	null	null	2	null	null	null	null	1	1	null	null	null	null	null	null	null	2	2	null
3714	Polypodium interjectum Shivas	POLYPODIACEAE	1	null	1	1	null	null	1	1	1	1	1	1	1	null	1	2	null	null	null	null	null	2	null	null	null	null	1	1	null	null	null	null	null	null	2	2	1	null
3715	Polypodium cambricum L.	POLYPODIACEAE	1	null	1	1	1	null	1	1	1	1	1	1	1	null	1	2	null	null	null	null	null	2	null	null	null	null	1	1	null	null	null	null	null	null	2	2	1	null
3716	Thelypteris palustris (Gray) Schott	THELYPTERIDACEAE	1	1	1	1	2	2	1	1	1	null	1	1	1	null	1	2	null	null	null	null	null	2	null	null	null	null	1	1	null	null	null	null	null	null	null	2	2	null
3717	Lathyrus sphaericus Retz.	FABACEAE	1	1	1	1	2	2	1	1	1	1	1	1	1	3	1	2	null	null	1	null	2	1	null	1	1	1	1	1	1	3	null	null	null	null	1	1	1	null
3718	Geranium columbinum L.	GERANIACEAE	1	1	1	1	null	null	1	2	1	null	3	1	1	3	1	2	null	null	1	null	1	1	null	1	1	1	1	1	1	3	null	null	null	null	2	null	null	null
3720	Geranium dissectum L.	GERANIACEAE	1	1	1	1	null	1	1	1	1	2	3	1	1	3	1	2	null	null	1	null	1	1	null	1	1	1	1	1	1	3	null	null	null	null	2	null	null	null
3721	Geranium lucidum L.	GERANIACEAE	1	1	1	1	1	1	1	1	1	2	3	1	1	3	1	2	null	null	1	null	1	1	null	1	1	1	1	1	1	3	null	null	null	null	2	null	null	null
3722	Geranium molle L.	GERANIACEAE	1	1	1	1	1	1	1	1	1	2	3	1	1	3	1	2	null	null	1	null	1	1	null	1	1	1	1	1	1	3	null	null	null	null	null	null	null	null
3724	Geranium purpureum Vill.	GERANIACEAE	1	1	1	1	2	1	1	1	1	2	3	1	1	3	1	2	null	null	1	null	1	1	null	1	1	1	1	1	1	3	null	null	null	null	2	null	null	null
3725	Geranium pusillum L.	GERANIACEAE	1	1	1	1	1	null	1	1	1	null	3	1	1	3	1	2	null	null	1	null	1	1	null	1	1	1	1	1	1	3	null	null	null	null	2	null	null	null
3726	Geranium robertianum L.	GERANIACEAE	1	1	1	1	2	null	1	1	1	null	3	1	1	3	1	2	null	null	1	null	1	1	null	1	1	1	1	1	1	3	null	null	null	null	null	null	null	null
3727	Geranium rotundifolium L.	GERANIACEAE	1	1	1	1	1	1	1	1	1	2	3	1	1	3	1	2	null	null	1	null	1	1	null	1	1	1	1	1	1	3	null	null	null	null	null	null	null	null
3730	Erodium ciconium (L.) LH�r.	GERANIACEAE	1	1	1	1	null	null	1	1	1	1	1	1	1	3	1	2	null	null	1	null	1	1	null	1	1	1	1	1	1	3	null	null	null	null	null	null	null	null
3731	Erodium cicutarium (L.) LH�r.	GERANIACEAE	1	1	1	1	2	null	1	1	1	1	1	1	1	3	1	2	null	null	1	null	1	1	null	1	1	1	1	1	1	3	null	null	null	null	null	2	2	null
3732	Erodium malacoides (L.) LH�r. subsp. malacoides	GERANIACEAE	1	1	1	1	1	null	1	1	2	2	null	1	1	3	1	2	null	null	1	null	1	1	null	1	1	1	1	1	1	3	null	null	null	null	1	null	null	null
3733	Broussonetia papyrifera (L.) Vent.	MORACEAE	1	1	1	1	1	1	1	1	2	2	null	1	1	null	1	2	null	null	1	null	1	2	null	null	null	1	1	1	2	null	null	null	null	null	1	null	null	null
3734	Lithospermum officinale L.	BORAGINACEAE	1	1	1	1	1	2	1	1	2	1	null	1	1	2	1	1	null	null	1	null	1	1	null	2	1	1	1	1	1	3	null	null	null	null	1	null	null	null
3736	Limodorum abortivum (L.) Sw.	ORCHIDACEAE	1	1	1	null	null	null	1	null	null	null	null	1	2	azzurri	blu	rosa pallido o violetti	1	null	null	null	1	null	2	1	null	1	2	2	1	1	2	1	null	null	null	null	1	null	null	null
3738	Clematis recta L.	RANUNCULACEAE	1	1	2	1	2	2	1	2	1	1	1	1	1	2	1	2	1	null	1	null	1	1	null	1	1	2	1	1	1	1	null	null	null	null	1	2	1	null
3739	Dactylorhiza sambucina (L.) So�	ORCHIDACEAE	1	1	1	1	1	2	1	1	2	1	null	1	1	3	1	1	null	null	1	null	2	1	null	1	2	2	1	1	1	2	null	null	null	null	1	null	null	null
3740	Platanthera bifolia (L.) Rich.	ORCHIDACEAE	1	1	1	1	1	2	1	2	2	1	null	1	1	2	1	1	null	null	1	null	2	1	null	1	2	2	1	1	1	2	null	null	null	null	1	null	null	null
3741	Platanthera chlorantha (Custer) Rchb.	ORCHIDACEAE	1	1	1	1	1	2	1	2	2	1	null	1	1	1	1	1	null	null	1	null	2	1	null	1	2	2	1	1	1	2	null	null	null	null	1	null	null	null
3742	Ophrys apifera Huds.	ORCHIDACEAE	1	1	1	1	1	2	1	1	2	1	null	1	1	null	1	1	null	null	1	null	2	1	null	1	1	2	1	1	1	2	null	null	null	null	1	null	null	null
3744	Vitis vinifera L. subsp. vinifera	VITACEAE	1	1	2	1	1	1	1	1	2	2	3	1	1	1	1	2	2	null	1	null	1	1	null	1	1	1	1	1	2	3	null	null	null	null	1	null	null	null
3745	Prunus cerasifera Ehrh. Pissardii	ROSACEAE	1	1	1	1	1	1	1	1	2	1	null	1	1	3	1	2	1	null	1	null	1	1	null	1	1	1	1	1	2	3	null	null	null	null	1	null	null	null
3748	Chaenorhinum minus (L.) Lange subsp. litorale (Willd.) Hayek	PLANTAGINACEAE	1	1	1	1	1	2	1	1	2	1	null	1	1	3	1	1	null	null	1	null	2	1	null	2	2	1	1	1	1	3	null	null	null	null	1	null	null	null
3749	Chaenorhinum minus (L.) Lange subsp. minus	PLANTAGINACEAE	1	1	1	1	1	2	1	1	2	1	null	1	1	3	1	1	null	null	1	null	2	1	null	2	2	1	1	1	1	3	null	null	null	null	1	null	null	null
3750	Lotus germanicus (Gremli) Peruzzi	FABACEAE	1	1	1	1	1	2	1	3	2	1	null	1	1	2	1	1	null	null	1	null	2	1	null	1	1	1	1	1	1	3	null	null	null	null	1	null	null	null
3751	Lotus herbaceus (Vill.) Jauzein	FABACEAE	1	1	1	1	1	2	1	3	2	1	null	1	1	2	1	1	null	null	1	null	2	1	null	1	1	1	1	1	1	3	null	null	null	null	1	null	null	null
3752	Lotus germanicus (Gremli) Peruzzi	FABACEAE	1	1	1	1	1	2	1	1	1	1	3	1	1	2	1	1	null	null	1	null	2	1	null	1	1	1	1	1	1	3	null	null	null	null	1	null	null	null
3753	Lotus herbaceus (Vill.) Jauzein	FABACEAE	1	1	1	1	1	2	1	1	1	1	3	1	1	2	1	1	null	null	1	null	2	1	null	1	1	1	1	1	1	3	null	null	null	null	1	null	null	null
3754	Geum urbanum L.	ROSACEAE	1	1	1	1	2	1	1	1	1	1	2	1	1	3	1	2	null	null	1	null	1	1	null	1	1	1	1	1	1	3	null	null	null	null	null	null	1	null
3755	Chondrilla juncea L.	ASTERACEAE	1	1	1	1	1	null	1	1	2	1	null	1	1	3	2	1	null	null	2	2	2	1	null	2	1	2	1	1	1	null	null	null	null	null	1	null	null	null
3756	Equisetum hyemale L.	EQUISETACEAE	1	null	1	1	null	null	1	4	null	null	null	1	1	null	1	null	null	null	null	null	null	2	null	null	null	null	1	1	null	null	null	null	null	null	null	null	null	null
3759	Equisetum sylvaticum L.	EQUISETACEAE	1	null	1	1	null	null	1	4	null	null	null	1	1	null	1	null	null	null	null	null	null	2	null	null	null	null	1	1	null	null	null	null	null	null	null	null	null	null
3760	Equisetum fluviatile L.	EQUISETACEAE	1	null	1	1	null	null	1	4	null	null	null	1	1	null	1	null	null	null	null	null	null	2	null	null	null	null	1	1	null	null	null	null	null	null	null	null	null	null
3761	Equisetum palustre L.	EQUISETACEAE	1	null	1	1	null	null	1	4	null	null	null	1	1	null	1	null	null	null	null	null	null	2	null	null	null	null	1	1	null	null	null	null	null	null	null	null	null	null
3763	Equisetum pratense Ehrh.	EQUISETACEAE	1	null	1	1	null	null	1	4	null	null	null	1	1	null	1	null	null	null	null	null	null	2	null	null	null	null	1	1	null	null	null	null	null	null	null	null	null	null
3764	Equisetum arvense L.	EQUISETACEAE	1	null	1	1	null	null	1	4	null	null	null	1	1	null	1	null	null	null	null	null	null	2	null	null	null	null	1	1	null	null	null	null	null	null	null	null	null	null
3765	Equisetum telmateia Ehrh.	EQUISETACEAE	1	null	1	1	null	null	1	4	null	null	null	1	1	null	1	null	null	null	null	null	null	2	null	null	null	null	1	1	null	null	null	null	null	null	null	null	null	null
3766	Vicia loiseleurii (M. Bieb.) Litv.	FABACEAE	1	1	1	1	2	2	1	1	1	null	1	1	1	3	1	2	null	null	1	null	2	1	null	1	1	1	1	1	1	3	null	null	null	null	null	1	1	null
3767	Iberis linifolia L. subsp. stricta (Jord.) P. Fourn.	BRASSICACEAE	1	1	1	1	1	2	1	1	2	1	null	1	1	3	1	1	null	null	1	null	2	1	null	1	1	1	1	1	1	1	null	null	null	null	1	null	null	null
3768	Ambrosia maritima L.	ASTERACEAE	1	null	1	1	1	1	1	1	1	null	1	1	1	3	1	2	null	null	2	1	1	1	null	2	1	2	1	1	1	3	null	null	null	null	null	2	null	2
3769	Ambrosia psilostachya DC.	ASTERACEAE	1	null	1	1	1	1	1	1	1	null	1	1	1	3	1	2	null	null	2	1	1	1	null	2	1	2	1	1	1	3	null	null	null	null	null	2	null	2
3770	Orlaya grandiflora (L.) Hoffm.	APIACEAE	1	1	1	1	2	null	1	1	1	null	1	1	1	2	1	2	null	2	1	null	2	1	null	1	1	1	1	2	1	3	null	null	null	null	null	2	2	null
3771	Gleditsia triacanthos L.	FABACEAE	1	1	1	1	2	2	2	1	1	null	1	1	1	1	1	2	null	null	1	null	1	1	null	1	1	1	1	1	1	3	null	null	null	null	1	1	2	null
3772	Amaranthus retroflexus L.	AMARANTHACEAE	1	1	1	1	1	2	1	1	2	1	null	1	1	1	1	2	null	null	1	null	1	2	null	null	null	1	1	1	1	null	null	null	null	null	1	null	null	null
3774	Wisteria sinensis (Sims) Sweet	FABACEAE	1	1	2	1	2	null	1	1	1	null	1	1	1	4	1	2	null	null	1	null	2	1	null	1	1	1	1	1	1	3	null	null	null	null	1	2	1	null
3776	Spartium junceum L.	FABACEAE	1	1	1	1	1	2	1	1	2	1	null	1	1	3	1	1	null	null	1	null	2	1	null	1	1	1	1	1	1	3	null	null	null	null	1	null	null	null
3778	Emerus major Mill. subsp. emeroides (Boiss. & Spruner) Soldano & F. Conti	FABACEAE	1	1	1	1	2	2	1	1	1	1	1	1	1	3	1	2	null	1	1	null	2	1	null	1	1	1	1	2	1	3	null	null	null	null	1	2	1	null
3779	Bidens tripartitus L. subsp. tripartitus	ASTERACEAE	1	1	1	1	2	1	1	2	1	1	1	1	1	3	1	2	null	null	2	1	1	1	null	2	1	2	1	1	1	3	null	null	null	null	null	2	1	2
3780	Rosmarinus officinalis L.	LAMIACEAE	1	2	1	1	1	2	1	2	2	1	null	1	1	4	1	1	null	null	1	null	2	1	null	2	1	1	1	1	1	3	null	null	null	null	1	null	null	null
3781	Salvia officinalis L.	LAMIACEAE	1	2	1	1	1	null	1	2	2	1	null	1	1	4	1	2	null	null	1	null	2	1	null	2	1	1	1	1	1	3	null	null	null	null	1	null	null	null
3782	Cistus salviifolius L.	CISTACEAE	1	1	1	1	1	2	1	2	2	1	null	1	1	2	1	2	null	null	1	null	1	1	null	1	1	1	1	1	1	3	null	null	null	null	1	null	null	null
3783	Osyris alba L.	SANTALACEAE	1	1	1	1	1	2	1	1	2	1	null	1	1	3	1	1	1	null	1	null	1	1	null	1	1	2	1	1	2	1	null	null	null	null	1	null	null	null
3784	Agrostis stolonifera L. subsp. stolonifera	POACEAE	1	null	1	1	1	null	1	1	2	1	null	1	1	1	1	1	1	null	1	null	null	2	1	null	null	2	1	1	1	null	2	1	1	null	1	null	null	null
3785	Bidens subalternans DC.	ASTERACEAE	1	1	1	1	2	1	1	2	1	1	1	1	1	3	1	2	null	null	2	1	1	1	null	2	1	2	1	1	1	3	null	null	null	null	null	2	2	2
3787	Ginkgo biloba L.	GINKGOACEAE	1	1	1	1	1	2	1	1	2	1	null	1	1	3	1	2	1	null	1	null	null	2	null	null	1	2	1	null	2	null	null	null	null	null	1	null	null	null
3789	Melia azedarach L.	MELIACEAE	1	1	1	1	2	1	1	1	1	1	1	1	1	3	1	2	1	null	1	null	1	1	null	1	1	1	1	1	2	3	null	null	null	null	1	2	2	null
3791	Catalpa bignonioides Walter	BIGNONIACEAE	1	1	1	1	1	2	1	2	2	2	null	1	1	2	1	2	null	null	1	null	2	1	null	2	1	1	1	1	1	3	null	null	null	null	1	null	null	null
3792	Albizia julibrissin Durazz.	FABACEAE	1	1	1	1	2	2	1	1	1	null	1	1	1	3	1	2	null	null	1	null	1	1	null	1	1	1	1	1	1	3	null	null	null	null	1	1	2	null
3795	Danthonia decumbens (L.) DC. subsp. decumbens	POACEAE	1	1	1	1	1	null	1	1	2	1	null	1	1	1	1	1	1	null	1	null	null	2	1	null	null	2	1	1	1	null	2	1	2	null	1	null	null	null
3796	Adenostyles alliariae (Gouan) A. Kern. subsp. alliariae	ASTERACEAE	1	1	1	1	1	1	1	1	2	2	null	1	1	3	1	2	null	null	2	1	1	1	null	2	1	2	1	1	1	3	null	null	null	null	null	null	null	2
3797	Adenostyles alpina (L.) Bluff & Fingerh. subsp. alpina	ASTERACEAE	1	1	1	1	1	1	1	1	2	2	null	1	1	3	1	2	null	null	2	1	1	1	null	2	1	2	1	1	1	3	null	null	null	null	null	null	null	2
3798	Solidago canadensis L.	ASTERACEAE	1	1	1	1	1	1	1	1	2	1	null	1	1	3	1	1	null	null	2	1	1	1	null	2	1	2	1	1	1	3	null	null	null	null	1	null	null	1
3800	Antennaria carpatica (Wahlenb.) Bluff & Fingerh. subsp. helvetica (Chrtek & Pouzar) Chrtek & Pouzar	ASTERACEAE	1	null	1	1	1	2	1	1	2	1	null	1	1	2	1	1	null	null	2	1	1	1	null	2	1	2	1	1	1	3	null	null	null	null	1	null	null	2
3801	Antennaria carpatica (Wahlenb.) Bluff & Fingerh. subsp. helvetica (Chrtek & Pouzar) Chrtek & Pouzar	ASTERACEAE	1	null	1	1	1	2	1	1	2	1	null	1	1	3	1	1	null	null	2	1	1	1	null	2	1	2	1	1	1	3	null	null	null	null	1	null	null	2
3802	Leontopodium nivale (Ten.) Hand.-Mazz. subsp. alpinum (Cass.) Greuter	ASTERACEAE	1	null	1	1	1	2	1	1	2	1	null	1	1	2	1	1	null	null	2	1	1	1	null	2	1	2	1	1	1	3	null	null	null	null	1	null	null	2
3804	Gnaphalium sylvaticum L.	ASTERACEAE	1	null	1	1	1	2	1	1	2	1	null	1	1	3	1	1	null	null	2	1	1	1	null	2	1	2	1	1	1	3	null	null	null	null	1	null	null	2
3805	Gnaphalium norvegicum Gunnerus	ASTERACEAE	1	null	1	1	1	2	1	1	2	1	null	1	1	3	1	1	null	null	2	1	1	1	null	2	1	2	1	1	1	3	null	null	null	null	1	null	null	2
3806	Gnaphalium hoppeanum W.D.J. Koch	ASTERACEAE	1	null	1	1	1	2	1	1	2	1	null	1	1	3	1	1	null	null	2	1	1	1	null	2	1	2	1	1	1	3	null	null	null	null	1	null	null	2
3807	Gnaphalium supinum L.	ASTERACEAE	1	null	1	1	1	2	1	1	2	1	null	1	1	3	1	1	null	null	2	1	1	1	null	2	1	2	1	1	1	3	null	null	null	null	1	null	null	2
3808	Leontopodium nivale (Ten.) Hand.-Mazz. subsp. alpinum (Cass.) Greuter	ASTERACEAE	1	null	1	1	1	2	1	1	2	1	null	1	1	3	1	1	null	null	2	1	1	1	null	2	1	2	1	1	1	3	null	null	null	null	1	null	null	2
3809	Pallenis spinosa (L.) Cass. subsp. spinosa	ASTERACEAE	1	1	1	1	1	2	2	1	2	1	null	1	1	3	1	1	null	null	2	1	1	1	null	2	1	2	1	1	1	3	null	null	null	null	1	null	null	1
3810	Ratibida pinnata (Vent.) Barnhart	ASTERACEAE	1	1	1	1	1	1	1	1	1	null	1	1	1	3	1	2	null	null	2	1	1	1	null	2	1	2	1	1	1	3	null	null	null	null	null	null	1	1
3811	Rudbeckia hirta L.	ASTERACEAE	1	1	1	1	1	1	1	2	2	1	null	1	1	3	1	null	null	null	2	1	1	1	null	2	1	2	1	1	1	3	null	null	null	null	null	null	null	1
3812	Rudbeckia fulgida Aiton	ASTERACEAE	1	1	1	1	1	1	1	2	2	1	null	1	1	3	1	null	null	null	2	1	1	1	null	2	1	2	1	1	1	3	null	null	null	null	null	null	null	1
3813	Homogyne sylvestris Cass.	ASTERACEAE	1	null	1	1	1	1	1	1	2	2	null	1	1	3	1	2	null	null	2	1	1	1	null	2	1	2	1	1	1	3	null	null	null	null	null	null	null	2
3814	Homogyne alpina (L.) Cass.	ASTERACEAE	1	null	1	1	1	1	1	1	2	2	null	1	1	3	1	2	null	null	2	1	1	1	null	2	1	2	1	1	1	3	null	null	null	null	null	null	null	2
3815	Homogyne discolor (Jacq.) Cass.	ASTERACEAE	1	null	1	1	1	1	1	1	2	2	null	1	1	3	1	2	null	null	2	1	1	1	null	2	1	2	1	1	1	3	null	null	null	null	null	null	null	2
3816	Arnica montana L. subsp. montana	ASTERACEAE	1	1	1	1	1	2	1	2	2	1	null	1	1	3	1	1	null	null	2	1	1	1	null	2	1	2	1	1	1	3	null	null	null	null	1	null	null	1
3817	Saussurea pygmaea (Jacq.) Spreng.	ASTERACEAE	1	1	1	1	1	2	1	1	2	1	null	1	1	4	1	1	null	null	2	1	1	1	null	2	1	2	1	1	1	3	null	null	null	null	1	null	null	2
3818	Saussurea alpina (L.) DC. subsp. alpina	ASTERACEAE	1	1	1	1	1	2	1	1	2	1	null	1	1	4	1	1	null	null	2	1	1	1	null	2	1	2	1	1	1	3	null	null	null	null	1	null	null	2
3819	Saussurea discolor (Willd.) DC.	ASTERACEAE	1	1	1	1	1	null	1	1	2	2	null	1	1	3	1	null	null	null	2	1	1	1	null	2	1	2	1	1	1	3	null	null	null	null	1	null	null	2
3820	Lactuca alpina (L.) A. Gray	ASTERACEAE	1	1	1	1	1	1	1	1	1	null	1	1	1	4	1	1	null	null	2	2	2	1	null	2	1	2	1	1	1	null	null	null	null	null	2	null	1	null
3821	Tofieldia calyculata (L.) Wahlenb.	TOFIELDIACEAE	1	null	1	1	1	2	1	1	2	1	null	1	1	3	1	1	null	null	1	null	1	1	null	1	1	2	1	1	1	2	null	null	null	null	1	null	null	null
3822	Paradisea liliastrum (L.) Bertol.	ASPARAGACEAE	1	null	1	1	1	2	1	1	2	1	null	1	1	2	1	1	null	null	1	null	1	1	null	1	1	2	1	1	1	2	null	null	null	null	1	null	null	null
3823	Streptopus amplexifolius (L.) DC.	ASPARAGACEAE	1	1	1	1	1	2	1	1	2	1	null	1	1	null	1	1	null	null	1	null	1	1	null	1	1	2	1	1	null	2	null	null	null	null	1	null	null	null
3824	Sternbergia lutea (L.) Ker Gawl. ex Spreng.	AMARYLLIDACEAE	1	null	1	1	1	2	1	1	2	1	null	1	1	3	1	1	1	null	1	null	1	1	null	2	1	2	1	1	1	2	null	null	null	null	1	null	null	null
3825	Cypripedium calceolus L.	ORCHIDACEAE	1	1	1	1	1	2	1	1	2	1	null	1	1	3	1	1	null	null	1	null	2	1	null	1	1	2	1	1	1	2	null	null	null	null	1	null	null	null
3826	Nigritella nigra (L.) Rchb. subsp. rhellicani (Teppner & E. Klein) H. Baumann	K�nkele & R. Lorenz	ORCHIDACEAE	1	1	1	1	1	2	1	1	2	1	null	1	1	3	1	1	null	null	1	null	2	1	null	1	2	2	1	1	1	1	null	null	null	null	1	null	null	null
3827	Nigritella rubra (Wettst.) K. Richt. subsp. rubra	ORCHIDACEAE	1	1	1	1	1	2	1	1	2	1	null	1	1	3	1	1	null	null	1	null	2	1	null	1	2	2	1	1	1	2	null	null	null	null	1	null	null	null
3828	Pseudorchis albida (L.) �. L�ve & D. L�ve	ORCHIDACEAE	1	1	1	1	1	2	1	1	2	1	null	1	1	2	1	1	null	null	1	null	2	1	null	1	2	2	1	1	1	2	null	null	null	null	1	null	null	null
3829	Herminium monorchis (L.) R. Br.	ORCHIDACEAE	1	1	1	1	1	2	1	1	2	null	null	1	1	3	1	1	null	null	1	null	2	1	null	1	1	2	1	1	1	2	null	null	null	null	1	null	null	null
3830	Listera cordata (L.) R. Br.	ORCHIDACEAE	1	1	1	1	1	2	1	2	2	1	null	1	1	1	1	1	null	null	1	null	2	1	null	1	1	2	1	1	1	2	null	null	null	null	1	null	null	null
3831	Epipogium aphyllum Sw.	ORCHIDACEAE	1	1	1	1	1	2	1	1	2	1	null	1	1	null	1	1	null	null	1	null	2	1	null	1	2	2	1	1	1	2	null	null	null	null	1	null	null	null
3832	Malaxis monophyllos (L.) Sw.	ORCHIDACEAE	1	1	1	1	1	2	1	1	2	1	null	1	1	1	1	1	null	null	1	null	2	1	null	1	1	2	1	1	1	2	null	null	null	null	1	null	null	null
3834	Elaeagnus angustifolia L.	ELAEAGNACEAE	1	1	1	1	1	2	1	1	2	1	null	1	1	3	1	2	1	null	1	null	1	1	null	2	1	1	1	1	2	1	null	null	null	null	1	null	null	null
3835	Pyrola minor L.	ERICACEAE	1	null	1	1	1	null	1	1	2	1	null	1	1	2	1	2	null	null	1	null	1	1	null	1	1	1	1	1	1	3	null	null	null	null	1	null	null	null
3836	Pyrola media Sw.	ERICACEAE	1	null	1	1	1	null	1	1	2	1	null	1	1	2	1	2	null	null	1	null	1	1	null	1	1	1	1	1	1	3	null	null	null	null	1	null	null	null
3837	Pyrola rotundifolia L. subsp. rotundifolia	ERICACEAE	1	null	1	1	1	null	1	1	2	1	null	1	1	2	1	2	null	null	1	null	1	1	null	1	1	1	1	1	1	3	null	null	null	null	1	null	null	null
3838	Pyrola chlorantha Sw.	ERICACEAE	1	null	1	1	1	null	1	1	2	1	null	1	1	2	1	2	null	null	1	null	1	1	null	1	1	1	1	1	1	3	null	null	null	null	1	null	null	null
[truncated: 6,346 more rows]
[truncated: 1 more columns]
