# Supplementary material for: From Local Checklists to Online Identification Portals: A Case Study on Vascular Plants
Source: PLoS One. 2015 Mar 19;10(3):e0120970. doi: 10.1371/journal.pone.0120970 (PMC4366101; doi:10.1371/journal.pone.0120970)
Supplement: S2 File — For each character, states are numbered from 1 to n. The numbers of the states are used to describe the records of the S1 File. The information is provided in CSV format. (CSV) [file pone.0120970.s002.csv]

character ID	character	state ID	state
c01	plant	1	erbaceous or small shrub
c01	plant	2	woody
c02	leaves	1	deciduous
c02	leaves	2	evergreen
c03	plant	1	not a woody climber
c03	plant	2	a woody climber
c04	leaves	1	not needle- or scale- like
c04	leaves	2	needle- or scale- like
c05	leaves	1	not compound
c05	leaves	2	compound
c06	leaf margin	1	not entire
c06	leaf margin	2	entire
c07	plant	1	without spines
c07	plant	2	with spines
c08	leaves	1	alternate
c08	leaves	2	opposite
c08	leaves	3	whorled
c08	leaves	4	absent
c09	leaves	1	non entire
c09	leaves	2	entire
c10	leaves	1	not truncate or heart-shaped
c10	leaves	2	truncate or heart-shaped
c11	leaves	1	pinnate
c11	leaves	2	3-foliate
c11	leaves	3	palmate
c12	plant	1	not succulent
c12	plant	2	succulent
c13	plant	1	with chlorophyll
c13	plant	2	without chlorophyll
c14	flowers	1	green to brownish
c14	flowers	2	white
c14	flowers	3	yellow to orange
c14	flowers	4	pale to deep blue
c14	flowers	5	red to violet
c15	plant	1	not laticiferous
c15	plant	2	laticiferous
c16	leaves	1	not stalked
c16	leaves	2	stalked
c17	fruit	1	blue to black
c17	fruit	2	not blue to black
c18	inflorescence	1	a simple umbel
c18	inflorescence	2	a compound umbel
c19	flowers	1	not in heads
c19	flowers	2	in heads
c20	heads	1	with tubular flowers
c20	heads	1	without tubular flowers
c21	flowers	1	radially symmetrical
c21	flowers	2	bilaterally symmetrical
c22	flowers	1	with petals
c22	flowers	2	without petals
c23	stem	1	hollow inside iterrupted by swollen nodes
c23	stem	2	solid inside not iterrupted by swollen nodes
c24	petals	1	free
c24	petals	2	fused
c25	corolla	1	without a spur
c25	corolla	2	with a spur
c26	calix	1	present
c26	calix	2	absent
c27	plant	1	not aquatic
c27	plant	2	aquatic
c28	inflorescence	1	not an umbel
c28	inflorescence	2	an umbel
c29	fruit	1	dry
c29	fruit	2	fleshy
c30	petals	1	1 to 4
c30	petals	2	more than 5
c30	petals	3	5
c31	inflorescence	1	a single spike at the top of the stem
c31	inflorescence	2	raceme with clearly stalked spikeletes
c31	inflorescence	3	several spikes diverging at the top of the stem
c32	spikelets	1	awnless
c32	spikelets	2	with an awn
c33	spikelets	1	1-flowered
c33	spikelets	2	2-many-flowered
c34	leaves	1	needle-like
c34	leaves	2	scale-like
c35	leaves	1	non lobed
c35	leaves	2	lobed
c36	leaves	1	paripinnate
c36	leaves	2	imparipinnate
c37	leaves	1	1-pinnate
c37	leaves	2	2-4-pinnate
c38	heads	1	with strap-shaped flowers
c38	heads	2	without strap-shaped flowers
